# Supplementary material for: Effects of deer on the photosynthetic performance of invasive and native forest herbs
Source: AoB Plants. 2017 Mar 20;9(2):plx011. doi: 10.1093/aobpla/plx011 (PMC5424084; doi:10.1093/aobpla/plx011)
Supplement: Supplementary Data [file plx011_Supp.zip]

Archive with 2 entries (2 files):
- Supporting information.docx
- Supporting information_Table_S1_S2_S3.xlsx
