# Supplementary material for: Effects of deer on the photosynthetic performance of invasive and native forest herbs
Source: AoB Plants. 2017 Mar 20;9(2):plx011. doi: 10.1093/aobpla/plx011 (PMC5424084; doi:10.1093/aobpla/plx011)
Supplement: Supplementary Data [file plx011_Supp.zip › Supporting information_Table_S1_S2_S3.xlsx]

## Sheet: TableS1
Supporting Information Table S1. Photosynthetic rate and light response curve summary data. See "metadata" worksheets for details.
Heberling JM, Brouwer NL, Kalisz S. 2017. Effects of deer on the photosynthetic performance of invasive and native forest herbs. AoB PLANTS.
ID.unique	Fencing	Species	Stage	Asat	Amax.lrcfitted	Amax.lrcfitted.se	AQY	AQY.se	Rd.lrcfitted	Rd.lrcfitted.se	theta	theta.se	LCPT	LSP	Month	Year	DOY
1	fenced	ALPE	rosette	3.64	NA	NA	NA	NA	NA	NA	NA	NA	NA	NA	Jan	2016	28
2	fenced	ALPE	rosette	1.47	NA	NA	NA	NA	NA	NA	NA	NA	NA	NA	Jan	2016	28
3	unfenced	ALPE	rosette	4.88	NA	NA	NA	NA	NA	NA	NA	NA	NA	NA	Jan	2016	28
4	unfenced	ALPE	rosette	3.49	NA	NA	NA	NA	NA	NA	NA	NA	NA	NA	Jan	2016	28
5	unfenced	ALPE	rosette	1.42	NA	NA	NA	NA	NA	NA	NA	NA	NA	NA	Jan	2016	28
6	unfenced	ALPE	rosette	3.24	NA	NA	NA	NA	NA	NA	NA	NA	NA	NA	Jan	2016	28
7	unfenced	ALPE	rosette	14.9	NA	NA	NA	NA	NA	NA	NA	NA	NA	NA	March	2016	69
8	unfenced	ALPE	rosette	13.7	NA	NA	NA	NA	NA	NA	NA	NA	NA	NA	March	2016	69
9	unfenced	ALPE	rosette	6.57	NA	NA	NA	NA	NA	NA	NA	NA	NA	NA	March	2016	69
10	unfenced	ALPE	rosette	12.9	NA	NA	NA	NA	NA	NA	NA	NA	NA	NA	March	2016	69
11	fenced	ALPE	rosette	6.98	NA	NA	NA	NA	NA	NA	NA	NA	NA	NA	March	2016	69
12	fenced	ALPE	rosette	6.79	NA	NA	NA	NA	NA	NA	NA	NA	NA	NA	March	2016	69
13	fenced	ALPE	rosette	10	NA	NA	NA	NA	NA	NA	NA	NA	NA	NA	March	2016	69
14	fenced	ALPE	rosette	6.55	NA	NA	NA	NA	NA	NA	NA	NA	NA	NA	March	2016	69
15	fenced	ALPE	rosette	10.2	NA	NA	NA	NA	NA	NA	NA	NA	NA	NA	March	2016	69
16	fenced	ALPE	rosette	10.8	NA	NA	NA	NA	NA	NA	NA	NA	NA	NA	March	2016	82
17	fenced	ALPE	rosette	15.9	NA	NA	NA	NA	NA	NA	NA	NA	NA	NA	March	2016	82
18	fenced	ALPE	rosette	15.5	NA	NA	NA	NA	NA	NA	NA	NA	NA	NA	March	2016	82
19	fenced	ALPE	rosette	14.2	NA	NA	NA	NA	NA	NA	NA	NA	NA	NA	March	2016	82
20	fenced	ALPE	rosette	13.8	NA	NA	NA	NA	NA	NA	NA	NA	NA	NA	March	2016	82
21	unfenced	ALPE	rosette	12.2	NA	NA	NA	NA	NA	NA	NA	NA	NA	NA	March	2016	82
22	unfenced	ALPE	rosette	9.91	NA	NA	NA	NA	NA	NA	NA	NA	NA	NA	March	2016	82
23	unfenced	ALPE	rosette	15	NA	NA	NA	NA	NA	NA	NA	NA	NA	NA	March	2016	82
24	unfenced	ALPE	rosette	10.9	NA	NA	NA	NA	NA	NA	NA	NA	NA	NA	March	2016	82
25	unfenced	ALPE	rosette	14.8	NA	NA	NA	NA	NA	NA	NA	NA	NA	NA	March	2016	82
26	unfenced	ALPE	adult	14.1	16.4025	0.216562	0.0789757	0.00335165	1.00427	0.0818179	0.618397	0.0455579	13.0326	881.366	May	2015	127
27	unfenced	ALPE	adult	13.1	15.3348	0.401166	0.0745914	0.00502396	1.01631	0.125307	0.688185	0.0701351	13.9266	750.709	May	2015	127
28	unfenced	ALPE	adult	11.8	14.3907	0.545661	0.0721799	0.00714745	1.03766	0.154605	0.557051	0.127209	14.8708	964.191	May	2015	127
29	fenced	ALPE	adult	9.55	NA	NA	NA	NA	NA	NA	NA	NA	NA	NA	May	2015	131
30	unfenced	ALPE	adult	9.49	10.8259	0.0616081	0.0710381	0.00153456	0.70533	0.0288912	0.630833	0.0211579	10.1843	632.691	May	2015	131
31	unfenced	ALPE	adult	8.37	NA	NA	NA	NA	NA	NA	NA	NA	NA	NA	May	2015	131
32	unfenced	ALPE	adult	6.87	NA	NA	NA	NA	NA	NA	NA	NA	NA	NA	May	2015	132
33	unfenced	ALPE	adult	6.57	NA	NA	NA	NA	NA	NA	NA	NA	NA	NA	May	2015	132
34	fenced	ALPE	adult	8.55	NA	NA	NA	NA	NA	NA	NA	NA	NA	NA	May	2015	132
35	fenced	ALPE	adult	8.26	NA	NA	NA	NA	NA	NA	NA	NA	NA	NA	May	2015	132
36	fenced	ALPE	adult	9.01	NA	NA	NA	NA	NA	NA	NA	NA	NA	NA	May	2015	132
37	fenced	ALPE	adult	8.34	NA	NA	NA	NA	NA	NA	NA	NA	NA	NA	May	2015	132
38	fenced	ALPE	adult	10.2	NA	NA	NA	NA	NA	NA	NA	NA	NA	NA	May	2015	132
39	fenced	ALPE	adult	8.5	NA	NA	NA	NA	NA	NA	NA	NA	NA	NA	May	2015	132
40	unfenced	ALPE	adult	7.16	NA	NA	NA	NA	NA	NA	NA	NA	NA	NA	May	2015	135
41	fenced	ALPE	adult	6.41	NA	NA	NA	NA	NA	NA	NA	NA	NA	NA	May	2015	135
42	unfenced	ALPE	adult	6.67	NA	NA	NA	NA	NA	NA	NA	NA	NA	NA	May	2015	138
43	unfenced	ALPE	adult	6.99	NA	NA	NA	NA	NA	NA	NA	NA	NA	NA	May	2015	138
44	unfenced	ALPE	adult	4.94	5.16486	0.170904	0.0600079	0.00758108	0.219025	0.108779	0.810349	0.0802715	3.68058	217.205	May	2015	149
45	unfenced	ALPE	rosette	5.02	5.20011	0.288314	0.0559661	0.0102481	0.356822	0.211446	0.954111	0.0538856	6.39722	121.91	May	2015	149
46	unfenced	ALPE	rosette	8.94	9.4073	0.229599	0.0866208	0.00798069	0.0947208	0.109889	0.602536	0.0961957	1.09793	451.843	May	2015	149
47	unfenced	ALPE	adult	9.42	9.54801	0.597674	0.0862932	0.0198145	0.131792	0.298905	0.683655	0.208899	1.53402	388.104	May	2015	149
48	unfenced	ALPE	adult	5.71	6.29866	0.115703	0.0737319	0.00558169	0.333199	0.068068	0.672851	0.0646749	4.60162	319.17	May	2015	149
49	unfenced	ALPE	rosette	3.59	3.85799	0.184287	0.0537889	0.0088745	0.285248	0.13616	0.921796	0.0663177	5.33621	114.953	May	2015	149
50	unfenced	ALPE	rosette	4.84	5.26061	0.340955	0.0511158	0.0110794	0.62156	0.233734	0.944062	0.0744509	12.251	148.116	May	2015	149
51	unfenced	ALPE	adult	5.38	5.60843	0.314373	0.055679	0.0109565	0.227355	0.199494	0.891167	0.096051	4.10209	184.447	May	2015	149
52	unfenced	ALPE	rosette	4.47	4.70836	0.192919	0.0579935	0.00887778	0.193521	0.130647	0.866233	0.0799972	3.35608	165.981	May	2015	149
53	fenced	ALPE	adult	4.87	5.21033	0.101615	0.061141	0.00463567	0.105896	0.0599771	0.714709	0.0591317	1.74224	278.791	June	2015	155
54	unfenced	ALPE	adult	5.71	6.10389	0.455558	0.0776679	0.0233841	0.278182	0.274762	0.685149	0.246772	3.63553	283.218	June	2015	155
55	unfenced	ALPE	adult	6.48	NA	NA	NA	NA	NA	NA	NA	NA	NA	NA	June	2015	155
56	unfenced	ALPE	adult	7.32	NA	NA	NA	NA	NA	NA	NA	NA	NA	NA	June	2015	155
57	fenced	ALPE	adult	4.28	4.5316	0.0863606	0.0569079	0.00418439	0.169263	0.051152	0.720161	0.056597	3.00663	261.026	June	2015	155
58	fenced	ALPE	adult	3.47	NA	NA	NA	NA	NA	NA	NA	NA	NA	NA	June	2015	155
59	unfenced	ALPE	adult	6.44	6.73866	0.203749	0.0599452	0.00683774	0.120555	0.122599	0.799466	0.0763563	2.01843	288.036	June	2015	155
60	unfenced	ALPE	adult	6.22	NA	NA	NA	NA	NA	NA	NA	NA	NA	NA	June	2015	155
61	unfenced	ALPE	adult	6.14	NA	NA	NA	NA	NA	NA	NA	NA	NA	NA	June	2015	132
62	unfenced	ALPE	adult	7.58	NA	NA	NA	NA	NA	NA	NA	NA	NA	NA	June	2015	132
63	unfenced	ALPE	adult	7.55	NA	NA	NA	NA	NA	NA	NA	NA	NA	NA	June	2015	132
64	fenced	ALPE	adult	8.65	NA	NA	NA	NA	NA	NA	NA	NA	NA	NA	June	2015	132
65	fenced	ALPE	adult	6.67	NA	NA	NA	NA	NA	NA	NA	NA	NA	NA	June	2015	132
66	unfenced	ALPE	adult	6.71	NA	NA	NA	NA	NA	NA	NA	NA	NA	NA	June	2015	138
67	unfenced	ALPE	adult	7.3	NA	NA	NA	NA	NA	NA	NA	NA	NA	NA	June	2015	138
68	fenced	ALPE	adult	2.2	NA	NA	NA	NA	NA	NA	NA	NA	NA	NA	June	2015	173
69	fenced	ALPE	adult	1.64	NA	NA	NA	NA	NA	NA	NA	NA	NA	NA	June	2015	173
70	fenced	ALPE	adult	2.08	NA	NA	NA	NA	NA	NA	NA	NA	NA	NA	June	2015	173
71	fenced	ALPE	adult	2.96	NA	NA	NA	NA	NA	NA	NA	NA	NA	NA	June	2015	173
72	fenced	ALPE	adult	2.91	NA	NA	NA	NA	NA	NA	NA	NA	NA	NA	June	2015	173
73	fenced	ALPE	adult	2.41	NA	NA	NA	NA	NA	NA	NA	NA	NA	NA	June	2015	173
74	unfenced	ALPE	adult	3.65	NA	NA	NA	NA	NA	NA	NA	NA	NA	NA	June	2015	173
75	unfenced	ALPE	adult	2.23	NA	NA	NA	NA	NA	NA	NA	NA	NA	NA	June	2015	173
76	unfenced	ALPE	adult	5.72	NA	NA	NA	NA	NA	NA	NA	NA	NA	NA	June	2015	173
77	unfenced	ALPE	adult	5.73	NA	NA	NA	NA	NA	NA	NA	NA	NA	NA	June	2015	173
78	unfenced	ALPE	adult	6.1	NA	NA	NA	NA	NA	NA	NA	NA	NA	NA	June	2015	173
79	fenced	ALPE	adult	1.88	2.072	0.041216	0.0504013	0.00371524	0.199983	0.0341123	0.87169	0.0342966	4.02216	85.7059	June	2015	177
80	unfenced	ALPE	adult	1.79	1.90371	0.168727	0.0518826	0.0134671	0.219808	0.148102	0.964691	0.0691216	4.25617	45.6177	June	2015	177
81	fenced	ALPE	adult	2.26	2.48481	0.0712266	0.0737949	0.00924599	0.247461	0.0581188	0.718927	0.0941917	3.45761	117.674	June	2015	177
82	fenced	ALPE	adult	3.28	NA	NA	NA	NA	NA	NA	NA	NA	NA	NA	June	2015	177
83	unfenced	ALPE	adult	3.17	3.35503	0.0905712	0.067544	0.00850101	0.201756	0.0654567	0.621822	0.111148	3.05933	209.066	June	2015	177
84	unfenced	ALPE	rosette	5.22	NA	NA	NA	NA	NA	NA	NA	NA	NA	NA	July	2014	210
85	unfenced	ALPE	rosette	8.51	NA	NA	NA	NA	NA	NA	NA	NA	NA	NA	July	2014	210
86	unfenced	ALPE	rosette	8.19	NA	NA	NA	NA	NA	NA	NA	NA	NA	NA	July	2014	210
87	unfenced	ALPE	rosette	8.17	NA	NA	NA	NA	NA	NA	NA	NA	NA	NA	July	2014	210
88	fenced	ALPE	rosette	3.96	NA	NA	NA	NA	NA	NA	NA	NA	NA	NA	July	2014	210
89	fenced	ALPE	rosette	2.75	NA	NA	NA	NA	NA	NA	NA	NA	NA	NA	July	2014	210
90	fenced	ALPE	rosette	6.65	7.35692	0.131346	0.0755015	0.00767476	0.356456	0.0845312	0.335697	0.128755	4.88091	645.13	July	2014	212
91	fenced	ALPE	rosette	4.38	4.40161	0.171498	0.0476593	0.00706426	0.0899824	0.125518	0.892849	0.0673995	1.89226	165.512	July	2014	212
92	fenced	ALPE	rosette	3.54	NA	NA	NA	NA	NA	NA	NA	NA	NA	NA	July	2014	212
93	fenced	ALPE	rosette	3.83	NA	NA	NA	NA	NA	NA	NA	NA	NA	NA	July	2014	212
94	fenced	ALPE	rosette	3.72	NA	NA	NA	NA	NA	NA	NA	NA	NA	NA	July	2014	212
95	fenced	ALPE	rosette	5.65	NA	NA	NA	NA	NA	NA	NA	NA	NA	NA	July	2014	212
96	fenced	ALPE	rosette	2.9	NA	NA	NA	NA	NA	NA	NA	NA	NA	NA	July	2014	212
97	unfenced	ALPE	rosette	8.65	9.5106	0.085793	0.0736708	0.00303321	0.403417	0.0496446	0.578056	0.0392192	5.57829	581.849	July	2014	212
98	unfenced	ALPE	rosette	8.58	9.61444	0.116256	0.0817868	0.00444582	0.467538	0.0600419	0.470183	0.0647054	5.87135	642.393	July	2014	212
99	unfenced	ALPE	rosette	10.4	12.0816	0.171279	0.0762767	0.0048638	0.904379	0.0835601	0.437734	0.0802569	12.396	936.505	July	2014	212
100	unfenced	ALPE	rosette	8.29	NA	NA	NA	NA	NA	NA	NA	NA	NA	NA	July	2014	212
101	fenced	ALPE	rosette	3.23	NA	NA	NA	NA	NA	NA	NA	NA	NA	NA	July	2014	213
102	fenced	ALPE	rosette	3.14	NA	NA	NA	NA	NA	NA	NA	NA	NA	NA	July	2014	213
103	fenced	ALPE	rosette	3.87	NA	NA	NA	NA	NA	NA	NA	NA	NA	NA	July	2014	213
104	fenced	ALPE	rosette	1.77	NA	NA	NA	NA	NA	NA	NA	NA	NA	NA	July	2014	213
105	unfenced	ALPE	rosette	6.16	NA	NA	NA	NA	NA	NA	NA	NA	NA	NA	July	2014	213
106	unfenced	ALPE	rosette	8.64	9.73763	0.237954	0.0758931	0.00711562	0.592432	0.105551	0.65162	0.0951001	7.98231	507.01	July	2014	213
107	unfenced	ALPE	rosette	12.8	15.348	0.332368	0.0793269	0.00688272	1.0233	0.132322	0.38291	0.123156	13.4684	1227	July	2014	213
108	unfenced	ALPE	rosette	10.1	NA	NA	NA	NA	NA	NA	NA	NA	NA	NA	July	2014	213
109	fenced	ALPE	rosette	4.67	5.07716	0.0551957	0.0909258	0.00507027	0.318727	0.0411818	0.553114	0.052964	3.61028	269.285	July	2014	214
110	fenced	ALPE	rosette	7.09	8.03469	0.143932	0.0893621	0.00822916	0.419154	0.0818422	0.322165	0.123339	4.86551	608.272	July	2014	214
111	fenced	ALPE	rosette	8.01	9.06505	0.0845895	0.0863056	0.00380157	0.506715	0.0461616	0.443456	0.0530835	6.06461	602.897	July	2014	214
112	fenced	ALPE	rosette	8.12	NA	NA	NA	NA	NA	NA	NA	NA	NA	NA	July	2014	214
113	fenced	ALPE	rosette	2.25	NA	NA	NA	NA	NA	NA	NA	NA	NA	NA	July	2014	214
114	fenced	ALPE	rosette	5.36	NA	NA	NA	NA	NA	NA	NA	NA	NA	NA	July	2014	214
115	fenced	ALPE	rosette	5.46	NA	NA	NA	NA	NA	NA	NA	NA	NA	NA	July	2014	214
116	fenced	ALPE	rosette	4.17	NA	NA	NA	NA	NA	NA	NA	NA	NA	NA	July	2014	214
117	fenced	ALPE	rosette	4.05	NA	NA	NA	NA	NA	NA	NA	NA	NA	NA	July	2014	214
118	unfenced	ALPE	rosette	5.98	6.69109	0.0926179	0.0948917	0.00767959	0.315348	0.0560929	0.0986699	0.127614	3.4714	609.728	July	2014	214
119	unfenced	ALPE	rosette	7.55	8.49733	0.0848208	0.0751672	0.00336692	0.437079	0.0464937	0.525083	0.0489876	5.96449	566.027	July	2014	214
120	unfenced	ALPE	rosette	5.97	NA	NA	NA	NA	NA	NA	NA	NA	NA	NA	July	2014	214
121	unfenced	ALPE	rosette	5.37	NA	NA	NA	NA	NA	NA	NA	NA	NA	NA	July	2014	214
122	unfenced	ALPE	rosette	9.16	9.6379	0.132948	0.0659782	0.0041402	0.247435	0.0847457	0.701917	0.0497892	3.77971	495.905	July	2014	214
123	unfenced	ALPE	rosette	4.32	NA	NA	NA	NA	NA	NA	NA	NA	NA	NA	July	2014	214
124	unfenced	ALPE	rosette	8.24	NA	NA	NA	NA	NA	NA	NA	NA	NA	NA	July	2014	214
125	unfenced	ALPE	rosette	9.36	10.5738	0.183531	0.0791715	0.00614861	0.658811	0.0987638	0.537256	0.0835848	8.57716	662.311	July	2014	214
126	unfenced	ALPE	rosette	3.36	3.59789	0.0812923	0.0513179	0.00490926	0.212818	0.0576138	0.774926	0.062647	4.20572	201.158	July	2014	216
127	unfenced	ALPE	rosette	7.31	8.07619	0.151643	0.0854456	0.00843585	0.454575	0.0916032	0.358086	0.123518	5.52374	612.894	July	2014	216
128	unfenced	ALPE	rosette	8.5	9.38187	0.084792	0.0830651	0.00370403	0.461671	0.0471558	0.401419	0.0551471	5.7301	684.484	July	2014	216
129	unfenced	ALPE	rosette	7.04	NA	NA	NA	NA	NA	NA	NA	NA	NA	NA	July	2014	216
130	unfenced	ALPE	rosette	7.61	NA	NA	NA	NA	NA	NA	NA	NA	NA	NA	July	2014	216
131	fenced	ALPE	rosette	6.47	7.0868	0.152311	0.0709579	0.0064186	0.455062	0.0890864	0.666564	0.079424	6.55985	382.906	July	2014	216
132	fenced	ALPE	rosette	2.7	2.93569	0.0483386	0.0492858	0.00314927	0.242397	0.0338274	0.818481	0.0381576	4.99854	151.32	July	2014	216
133	fenced	ALPE	rosette	1.94	NA	NA	NA	NA	NA	NA	NA	NA	NA	NA	July	2014	216
134	fenced	ALPE	rosette	4.08	NA	NA	NA	NA	NA	NA	NA	NA	NA	NA	July	2014	216
135	fenced	ALPE	rosette	5.71	6.14282	0.249795	0.0604266	0.00972017	0.299692	0.152993	0.738491	0.113884	5.02613	320.826	July	2014	216
136	unfenced	ALPE	rosette	7	NA	NA	NA	NA	NA	NA	NA	NA	NA	NA	Aug	2015	238
137	unfenced	ALPE	rosette	6.93	NA	NA	NA	NA	NA	NA	NA	NA	NA	NA	Aug	2015	238
138	unfenced	ALPE	rosette	7.83	NA	NA	NA	NA	NA	NA	NA	NA	NA	NA	Aug	2015	238
139	unfenced	ALPE	rosette	6.29	NA	NA	NA	NA	NA	NA	NA	NA	NA	NA	Aug	2015	238
140	fenced	ALPE	rosette	2.68	NA	NA	NA	NA	NA	NA	NA	NA	NA	NA	Aug	2015	238
141	fenced	ALPE	rosette	5.68	NA	NA	NA	NA	NA	NA	NA	NA	NA	NA	Aug	2015	238
142	fenced	ALPE	rosette	3.15	NA	NA	NA	NA	NA	NA	NA	NA	NA	NA	Aug	2015	238
143	fenced	ALPE	rosette	2.06	NA	NA	NA	NA	NA	NA	NA	NA	NA	NA	Aug	2015	238
144	fenced	ALPE	rosette	2.17	NA	NA	NA	NA	NA	NA	NA	NA	NA	NA	Aug	2015	238
145	unfenced	ALPE	rosette	2.64	NA	NA	NA	NA	NA	NA	NA	NA	NA	NA	Aug	2015	238
146	fenced	ALPE	rosette	4.86	NA	NA	NA	NA	NA	NA	NA	NA	NA	NA	Aug	2015	240
147	fenced	ALPE	rosette	3.48	NA	NA	NA	NA	NA	NA	NA	NA	NA	NA	Aug	2015	240
148	fenced	ALPE	rosette	5.63	NA	NA	NA	NA	NA	NA	NA	NA	NA	NA	Aug	2015	240
149	fenced	ALPE	rosette	1.9	NA	NA	NA	NA	NA	NA	NA	NA	NA	NA	Aug	2015	240
150	fenced	ALPE	rosette	7.26	NA	NA	NA	NA	NA	NA	NA	NA	NA	NA	Aug	2015	240
151	unfenced	ALPE	rosette	6.37	NA	NA	NA	NA	NA	NA	NA	NA	NA	NA	Aug	2015	240
152	unfenced	ALPE	rosette	6.19	NA	NA	NA	NA	NA	NA	NA	NA	NA	NA	Aug	2015	240
153	unfenced	ALPE	rosette	4.56	NA	NA	NA	NA	NA	NA	NA	NA	NA	NA	Aug	2015	240
154	unfenced	ALPE	rosette	8.2	NA	NA	NA	NA	NA	NA	NA	NA	NA	NA	Aug	2015	240
155	unfenced	ALPE	rosette	8.58	NA	NA	NA	NA	NA	NA	NA	NA	NA	NA	Aug	2015	240
156	unfenced	ALPE	rosette	5.77	NA	NA	NA	NA	NA	NA	NA	NA	NA	NA	Aug	2015	240
157	unfenced	ALPE	rosette	8.6	9.71523	0.21682	0.0847006	0.0100801	0.889356	0.148151	0.532905	0.116947	10.9942	591.745	Sept	2015	265
158	unfenced	ALPE	rosette	6.43	NA	NA	NA	NA	NA	NA	NA	NA	NA	NA	Sept	2015	265
159	unfenced	ALPE	rosette	6.49	NA	NA	NA	NA	NA	NA	NA	NA	NA	NA	Sept	2015	265
160	unfenced	ALPE	rosette	8	8.89264	0.154829	0.0597817	0.00458405	0.51439	0.0891185	0.647032	0.0697133	8.79093	591.957	Sept	2015	265
161	unfenced	ALPE	rosette	7.78	NA	NA	NA	NA	NA	NA	NA	NA	NA	NA	Sept	2015	265
162	fenced	ALPE	rosette	6.69	7.51522	0.118108	0.059447	0.0039166	0.440142	0.0625951	0.601575	0.0666529	7.58745	553.542	Sept	2015	265
163	fenced	ALPE	rosette	5.17	NA	NA	NA	NA	NA	NA	NA	NA	NA	NA	Sept	2015	265
164	fenced	ALPE	rosette	5.36	NA	NA	NA	NA	NA	NA	NA	NA	NA	NA	Sept	2015	265
165	fenced	ALPE	rosette	5.96	NA	NA	NA	NA	NA	NA	NA	NA	NA	NA	Sept	2015	265
166	fenced	ALPE	rosette	4.67	5.13946	0.112545	0.0536289	0.00490903	0.429354	0.0762479	0.787216	0.0597753	8.1613	270.643	Sept	2015	265
167	unfenced	ALPE	rosette	9.37	NA	NA	NA	NA	NA	NA	NA	NA	NA	NA	Oct	2015	288
168	unfenced	ALPE	rosette	9.26	NA	NA	NA	NA	NA	NA	NA	NA	NA	NA	Oct	2015	288
169	unfenced	ALPE	rosette	6.33	NA	NA	NA	NA	NA	NA	NA	NA	NA	NA	Oct	2015	288
170	unfenced	ALPE	rosette	7.58	NA	NA	NA	NA	NA	NA	NA	NA	NA	NA	Oct	2015	288
171	unfenced	ALPE	rosette	9.44	NA	NA	NA	NA	NA	NA	NA	NA	NA	NA	Oct	2015	288
172	fenced	ALPE	rosette	9.46	NA	NA	NA	NA	NA	NA	NA	NA	NA	NA	Oct	2015	288
173	fenced	ALPE	rosette	4.55	NA	NA	NA	NA	NA	NA	NA	NA	NA	NA	Oct	2015	288
174	fenced	ALPE	rosette	6.79	NA	NA	NA	NA	NA	NA	NA	NA	NA	NA	Oct	2015	288
175	fenced	ALPE	rosette	10.1	NA	NA	NA	NA	NA	NA	NA	NA	NA	NA	Oct	2015	288
176	fenced	ALPE	rosette	4.60801	NA	NA	NA	NA	NA	NA	NA	NA	NA	NA	Oct	2015	288
177	fenced	ALPE	rosette	6.13	NA	NA	NA	NA	NA	NA	NA	NA	NA	NA	Oct	2015	288
178	fenced	ALPE	rosette	8.97	NA	NA	NA	NA	NA	NA	NA	NA	NA	NA	Oct	2015	288
179	fenced	ALPE	rosette	6.7	NA	NA	NA	NA	NA	NA	NA	NA	NA	NA	Oct	2015	288
180	unfenced	ALPE	rosette	8.15	NA	NA	NA	NA	NA	NA	NA	NA	NA	NA	Oct	2015	288
181	unfenced	ALPE	rosette	6.75	NA	NA	NA	NA	NA	NA	NA	NA	NA	NA	Oct	2015	288
182	unfenced	ALPE	rosette	10.9	NA	NA	NA	NA	NA	NA	NA	NA	NA	NA	Nov	2015	307
183	unfenced	ALPE	rosette	8.5	NA	NA	NA	NA	NA	NA	NA	NA	NA	NA	Nov	2015	307
184	unfenced	ALPE	rosette	13.5	NA	NA	NA	NA	NA	NA	NA	NA	NA	NA	Nov	2015	307
185	unfenced	ALPE	rosette	11	NA	NA	NA	NA	NA	NA	NA	NA	NA	NA	Nov	2015	307
186	unfenced	ALPE	rosette	12.6	NA	NA	NA	NA	NA	NA	NA	NA	NA	NA	Nov	2015	307
187	unfenced	ALPE	rosette	12.3	NA	NA	NA	NA	NA	NA	NA	NA	NA	NA	Nov	2015	307
188	fenced	ALPE	rosette	14.2	NA	NA	NA	NA	NA	NA	NA	NA	NA	NA	Nov	2015	307
189	fenced	ALPE	rosette	12.7	NA	NA	NA	NA	NA	NA	NA	NA	NA	NA	Nov	2015	307
190	fenced	ALPE	rosette	10.5	NA	NA	NA	NA	NA	NA	NA	NA	NA	NA	Nov	2015	307
191	fenced	ALPE	rosette	9.76	NA	NA	NA	NA	NA	NA	NA	NA	NA	NA	Nov	2015	307
192	fenced	ALPE	rosette	12.6	NA	NA	NA	NA	NA	NA	NA	NA	NA	NA	Nov	2015	307
193	fenced	ALPE	rosette	12.7	NA	NA	NA	NA	NA	NA	NA	NA	NA	NA	Nov	2015	307
194	fenced	ALPE	rosette	13.8	15.4359	0.427486	0.0744736	0.00821878	1.48193	0.242786	0.776125	0.07874	20.3719	613.219	Nov	2015	321
195	fenced	ALPE	rosette	11.1	13.176	0.159032	0.073099	0.00308426	1.41437	0.0775763	0.756926	0.0332213	19.9143	571.27	Nov	2015	321
196	unfenced	ALPE	rosette	10.1	NA	NA	NA	NA	NA	NA	NA	NA	NA	NA	Nov	2015	321
197	unfenced	ALPE	rosette	11.4	NA	NA	NA	NA	NA	NA	NA	NA	NA	NA	Nov	2015	321
198	unfenced	ALPE	rosette	11.4	13.4883	0.138447	0.0787047	0.00326919	1.27179	0.0639558	0.527458	0.0480856	16.9539	895.365	Nov	2015	321
199	unfenced	ALPE	rosette	13.5	15.1236	0.750836	0.0729652	0.0141527	1.8395	0.455124	0.830724	0.116478	25.8016	521.422	Nov	2015	321
200	unfenced	ALPE	rosette	8.71	10.0842	0.0883637	0.0717969	0.00236249	1.06637	0.0512325	0.784681	0.0230946	15.2308	408.303	Nov	2015	321
201	unfenced	ALPE	rosette	14.2	17.4026	0.233957	0.0956793	0.00581323	1.42478	0.0913465	0.0854378	0.110315	16.1057	1659.55	Nov	2015	321
202	fenced	ALPE	rosette	6.79	7.38137	0.200085	0.0633844	0.00688581	0.696612	0.125325	0.791303	0.0727651	11.2293	327.864	Nov	2015	321
203	fenced	ALPE	rosette	8.47	NA	NA	NA	NA	NA	NA	NA	NA	NA	NA	Nov	2015	321
204	fenced	ALPE	rosette	10.2	NA	NA	NA	NA	NA	NA	NA	NA	NA	NA	Nov	2015	321
205	fenced	ALPE	rosette	9.78	10.9695	0.266419	0.0705574	0.0073283	1.06324	0.177319	0.786878	0.067867	15.4139	445.053	Nov	2015	321
206	fenced	ALPE	rosette	11.5	12.6528	0.396355	0.0679702	0.00880116	1.07751	0.2391	0.769788	0.0913485	16.1923	555.77	Nov	2015	321
207	unfenced	ALPE	rosette	13.9	16.0814	0.220819	0.0744654	0.00421361	1.12556	0.0964896	0.484987	0.0707931	15.7011	1179.69	Nov	2015	321
208	fenced	ALPE	rosette	10.9	NA	NA	NA	NA	NA	NA	NA	NA	NA	NA	Dec	2015	338
209	fenced	ALPE	rosette	12.1	NA	NA	NA	NA	NA	NA	NA	NA	NA	NA	Dec	2015	338
210	fenced	ALPE	rosette	12.3	NA	NA	NA	NA	NA	NA	NA	NA	NA	NA	Dec	2015	338
211	fenced	ALPE	rosette	11.6	NA	NA	NA	NA	NA	NA	NA	NA	NA	NA	Dec	2015	338
212	unfenced	ALPE	rosette	12.8	NA	NA	NA	NA	NA	NA	NA	NA	NA	NA	Dec	2015	338
213	unfenced	ALPE	rosette	12.2	NA	NA	NA	NA	NA	NA	NA	NA	NA	NA	Dec	2015	338
214	unfenced	ALPE	rosette	11.9	NA	NA	NA	NA	NA	NA	NA	NA	NA	NA	Dec	2015	338
215	fenced	ALPE	rosette	11.4	NA	NA	NA	NA	NA	NA	NA	NA	NA	NA	Dec	2015	338
216	unfenced	ALPE	rosette	7.32	NA	NA	NA	NA	NA	NA	NA	NA	NA	NA	Dec	2015	338
217	unfenced	ALPE	rosette	9.29	NA	NA	NA	NA	NA	NA	NA	NA	NA	NA	Dec	2015	338
218	fenced	ALPE	rosette	11.1	NA	NA	NA	NA	NA	NA	NA	NA	NA	NA	Dec	2015	338
219	fenced	ALPE	rosette	9.16	NA	NA	NA	NA	NA	NA	NA	NA	NA	NA	Dec	2015	357
220	fenced	ALPE	rosette	9.73	NA	NA	NA	NA	NA	NA	NA	NA	NA	NA	Dec	2015	365
221	fenced	ALPE	rosette	10.1	NA	NA	NA	NA	NA	NA	NA	NA	NA	NA	Dec	2015	365
222	fenced	ALPE	rosette	11.8	NA	NA	NA	NA	NA	NA	NA	NA	NA	NA	Dec	2015	365
223	fenced	ALPE	rosette	10.4	NA	NA	NA	NA	NA	NA	NA	NA	NA	NA	Dec	2015	365
224	fenced	ALPE	rosette	10.7	NA	NA	NA	NA	NA	NA	NA	NA	NA	NA	Dec	2015	365
225	unfenced	ALPE	rosette	10.5	NA	NA	NA	NA	NA	NA	NA	NA	NA	NA	Dec	2015	365
226	unfenced	ALPE	rosette	10.3	NA	NA	NA	NA	NA	NA	NA	NA	NA	NA	Dec	2015	365
227	unfenced	ALPE	rosette	11.7	NA	NA	NA	NA	NA	NA	NA	NA	NA	NA	Dec	2015	365
228	unfenced	ALPE	rosette	7.52	NA	NA	NA	NA	NA	NA	NA	NA	NA	NA	Dec	2015	365
229	unfenced	ALPE	rosette	12.2	NA	NA	NA	NA	NA	NA	NA	NA	NA	NA	Dec	2015	365
230	fenced	MARA	adult	8.25	10.2824	0.818027	0.0947165	0.0345432	1.11852	0.445998	0.212811	0.478931	12.9438	894.464	May	2015	131
231	fenced	MARA	adult	8.17	10.0322	0.627338	0.0765215	0.0170339	1.0623	0.518904	0.55366	0.12071	14.6162	662.045	May	2015	131
232	unfenced	MARA	adult	7.87	9.10854	0.223509	0.078728	0.00737145	0.762694	0.160507	0.619698	0.0637012	10.0244	501.333	May	2015	131
233	unfenced	MARA	adult	7.46	9.01057	1.03849	0.0923392	0.0515402	0.89676	0.599189	0.175032	0.734981	10.5971	829.027	May	2015	131
234	unfenced	MARA	adult	9.23	NA	NA	NA	NA	NA	NA	NA	NA	NA	NA	May	2015	132
235	unfenced	MARA	adult	6.64	NA	NA	NA	NA	NA	NA	NA	NA	NA	NA	May	2015	132
236	unfenced	MARA	adult	6	NA	NA	NA	NA	NA	NA	NA	NA	NA	NA	May	2015	132
237	fenced	MARA	adult	8.49	NA	NA	NA	NA	NA	NA	NA	NA	NA	NA	May	2015	132
238	fenced	MARA	adult	9.22	NA	NA	NA	NA	NA	NA	NA	NA	NA	NA	May	2015	132
239	fenced	MARA	adult	8.79	NA	NA	NA	NA	NA	NA	NA	NA	NA	NA	May	2015	132
240	fenced	MARA	adult	10.5	NA	NA	NA	NA	NA	NA	NA	NA	NA	NA	May	2015	132
241	unfenced	MARA	adult	7.74	NA	NA	NA	NA	NA	NA	NA	NA	NA	NA	May	2015	132
242	unfenced	MARA	adult	6.33	NA	NA	NA	NA	NA	NA	NA	NA	NA	NA	May	2015	132
243	unfenced	MARA	adult	7.77	NA	NA	NA	NA	NA	NA	NA	NA	NA	NA	May	2015	132
244	fenced	MARA	adult	5.46	NA	NA	NA	NA	NA	NA	NA	NA	NA	NA	May	2015	132
245	fenced	MARA	adult	6.03	NA	NA	NA	NA	NA	NA	NA	NA	NA	NA	May	2015	132
246	fenced	MARA	adult	5.44	NA	NA	NA	NA	NA	NA	NA	NA	NA	NA	May	2015	132
247	fenced	MARA	adult	5.95	NA	NA	NA	NA	NA	NA	NA	NA	NA	NA	May	2015	132
248	unfenced	MARA	adult	7.76	NA	NA	NA	NA	NA	NA	NA	NA	NA	NA	May	2015	132
249	fenced	MARA	adult	7.99	NA	NA	NA	NA	NA	NA	NA	NA	NA	NA	May	2015	135
250	fenced	MARA	adult	6.12	NA	NA	NA	NA	NA	NA	NA	NA	NA	NA	May	2015	135
251	unfenced	MARA	adult	7.51	NA	NA	NA	NA	NA	NA	NA	NA	NA	NA	May	2015	138
252	unfenced	MARA	adult	6.96	NA	NA	NA	NA	NA	NA	NA	NA	NA	NA	May	2015	138
253	fenced	MARA	adult	4.07	NA	NA	NA	NA	NA	NA	NA	NA	NA	NA	June	2015	155
254	fenced	MARA	adult	5.38	5.81654	0.321134	0.0883543	0.0219686	0.20034	0.19477	0.533201	0.256901	2.30522	319.247	June	2015	155
255	fenced	MARA	adult	2.41	NA	NA	NA	NA	NA	NA	NA	NA	NA	NA	June	2015	155
256	unfenced	MARA	adult	5.83	6.52142	0.195157	0.082737	0.0105701	0.33448	0.107513	0.491736	0.142101	4.15375	417.298	June	2015	155
257	unfenced	MARA	adult	5.67	6.12202	0.196147	0.0738115	0.00990368	0.149747	0.105388	0.498404	0.148818	2.05429	422.164	June	2015	155
258	unfenced	MARA	adult	5.03	NA	NA	NA	NA	NA	NA	NA	NA	NA	NA	June	2015	155
259	unfenced	MARA	adult	5.34	NA	NA	NA	NA	NA	NA	NA	NA	NA	NA	June	2015	155
260	fenced	MARA	adult	4.39	NA	NA	NA	NA	NA	NA	NA	NA	NA	NA	June	2015	155
261	fenced	MARA	adult	5.59	5.60311	0.33614	0.0618626	0.0130424	0.0834373	0.205788	0.850073	0.12122	1.35181	193.677	June	2015	155
262	fenced	MARA	adult	5.36	5.68229	0.119246	0.0704842	0.00584282	0.11967	0.069315	0.69865	0.0691038	1.70884	274.684	June	2015	155
263	fenced	MARA	adult	2.93	NA	NA	NA	NA	NA	NA	NA	NA	NA	NA	June	2015	155
264	unfenced	MARA	adult	5.64	6.09566	0.109673	0.0863559	0.00673808	0.209992	0.0623971	0.489436	0.0861698	2.47599	368.426	June	2015	155
265	unfenced	MARA	adult	6.22	6.71663	0.154242	0.0812366	0.00829461	0.21703	0.0944145	0.588653	0.0946307	2.70828	361.408	June	2015	155
266	unfenced	MARA	adult	5.52	NA	NA	NA	NA	NA	NA	NA	NA	NA	NA	June	2015	155
267	unfenced	MARA	adult	7.47	NA	NA	NA	NA	NA	NA	NA	NA	NA	NA	June	2015	155
268	fenced	MARA	adult	3.75	NA	NA	NA	NA	NA	NA	NA	NA	NA	NA	June	2015	173
269	fenced	MARA	adult	4.93	NA	NA	NA	NA	NA	NA	NA	NA	NA	NA	June	2015	173
270	fenced	MARA	adult	5.42	NA	NA	NA	NA	NA	NA	NA	NA	NA	NA	June	2015	173
271	fenced	MARA	adult	4.46	NA	NA	NA	NA	NA	NA	NA	NA	NA	NA	June	2015	173
272	fenced	MARA	adult	3.71	NA	NA	NA	NA	NA	NA	NA	NA	NA	NA	June	2015	173
273	fenced	MARA	adult	5.16	NA	NA	NA	NA	NA	NA	NA	NA	NA	NA	June	2015	173
274	unfenced	MARA	adult	2.84	3.14523	0.120018	0.0582209	0.00872613	0.257598	0.0874128	0.825523	0.0845601	4.49335	133.742	June	2015	173
275	unfenced	MARA	adult	3.56	NA	NA	NA	NA	NA	NA	NA	NA	NA	NA	June	2015	173
276	unfenced	MARA	adult	2.42	NA	NA	NA	NA	NA	NA	NA	NA	NA	NA	June	2015	173
277	unfenced	MARA	adult	5.34	NA	NA	NA	NA	NA	NA	NA	NA	NA	NA	June	2015	173
278	unfenced	MARA	adult	4.74	NA	NA	NA	NA	NA	NA	NA	NA	NA	NA	June	2015	173
279	unfenced	MARA	adult	5.34	NA	NA	NA	NA	NA	NA	NA	NA	NA	NA	June	2015	173
280	unfenced	MARA	adult	6.86	NA	NA	NA	NA	NA	NA	NA	NA	NA	NA	June	2015	173
281	unfenced	MARA	adult	2.06	NA	NA	NA	NA	NA	NA	NA	NA	NA	NA	June	2015	175
282	fenced	MARA	adult	2.87	2.91783	0.15043	0.0649974	0.0121357	0.149504	0.124286	0.90533	0.0723537	2.31192	77.3296	June	2015	177
283	fenced	MARA	adult	3.25	3.31671	0.130767	0.0640105	0.00961524	0.109077	0.103251	0.896252	0.0623695	1.71006	92.1574	June	2015	177
284	fenced	MARA	adult	4.3	4.51437	0.144724	0.0730846	0.0102789	0.146477	0.0988294	0.690326	0.112183	2.02503	217.085	June	2015	177
285	fenced	MARA	adult	4.42	7.16331	1.70607	2.75814	81.6648	0.221906	0.238258	-250.944	7554.8	0.728459	NA	June	2015	177
286	unfenced	MARA	adult	7.1	8.02378	0.128459	0.0794169	0.00517377	0.291298	0.0560653	0.350641	0.0927812	3.75767	647.192	June	2015	177
287	unfenced	MARA	adult	6.11	6.80581	0.120088	0.0755791	0.0057187	0.195235	0.0579066	0.388347	0.100998	2.62985	543.548	June	2015	177
288	unfenced	MARA	adult	5.94	NA	NA	NA	NA	NA	NA	NA	NA	NA	NA	June	2015	177
289	unfenced	MARA	adult	8.38	9.84176	0.222103	0.0701661	0.00527395	0.352305	0.0765403	0.393938	0.110081	5.13398	846.565	June	2015	177
290	fenced	MARA	adult	4.15	4.35133	0.13053	0.0694301	0.00879102	0.107389	0.0912311	0.756407	0.08765	1.55626	184.043	June	2015	177
291	fenced	MARA	adult	3.45	3.30685	0.334449	0.0623261	0.0245175	0.0704475	0.260284	0.876572	0.179779	1.13334	102.321	June	2015	177
292	fenced	MARA	adult	4.61	4.8663	0.109022	0.0734316	0.00760037	0.094779	0.0676771	0.534457	0.108367	1.30265	315.737	June	2015	177
293	fenced	MARA	adult	4.28	4.21213	0.219121	0.0580158	0.0114956	0.044898	0.154261	0.862309	0.102782	0.77504	147.461	June	2015	177
294	unfenced	MARA	adult	5.03	5.40614	0.12442	0.0684156	0.00703095	0.126192	0.0683609	0.489345	0.11801	1.867	407.699	June	2015	177
295	unfenced	MARA	adult	7.19	7.94562	0.138907	0.0729813	0.00488894	0.297642	0.0632114	0.526892	0.0782368	4.15341	535.462	June	2014	177
296	unfenced	MARA	adult	4.84	NA	NA	NA	NA	NA	NA	NA	NA	NA	NA	July	2014	210
297	unfenced	MARA	adult	4.53	NA	NA	NA	NA	NA	NA	NA	NA	NA	NA	July	2014	210
298	unfenced	MARA	adult	4.34	NA	NA	NA	NA	NA	NA	NA	NA	NA	NA	July	2014	210
299	unfenced	MARA	adult	3.2	NA	NA	NA	NA	NA	NA	NA	NA	NA	NA	July	2014	210
300	fenced	MARA	adult	3.33	NA	NA	NA	NA	NA	NA	NA	NA	NA	NA	July	2014	210
301	fenced	MARA	adult	5.34	NA	NA	NA	NA	NA	NA	NA	NA	NA	NA	July	2014	210
302	fenced	MARA	adult	4.89	5.38043	0.053205	0.0784979	0.00434644	0.200451	0.034451	0.271095	0.0743743	2.62559	485.773	July	2014	212
303	fenced	MARA	adult	4.41	4.66749	0.119375	0.0541163	0.00620965	0.170493	0.0807961	0.705546	0.0887358	3.18566	293.186	July	2014	212
304	fenced	MARA	adult	4.83	NA	NA	NA	NA	NA	NA	NA	NA	NA	NA	July	2014	212
305	fenced	MARA	adult	3.73	NA	NA	NA	NA	NA	NA	NA	NA	NA	NA	July	2014	212
306	fenced	MARA	adult	3.78	NA	NA	NA	NA	NA	NA	NA	NA	NA	NA	July	2014	212
307	fenced	MARA	adult	4.79	NA	NA	NA	NA	NA	NA	NA	NA	NA	NA	July	2014	212
308	fenced	MARA	adult	4.61	NA	NA	NA	NA	NA	NA	NA	NA	NA	NA	July	2014	212
309	unfenced	MARA	adult	7.35	8.24766	0.185371	0.086633	0.00987528	0.370729	0.101125	0.275184	0.161069	4.42531	677.21	July	2014	212
310	unfenced	MARA	adult	6.93	7.50951	0.247108	0.0750861	0.0116685	0.30497	0.142877	0.509988	0.17014	4.14584	507.919	July	2014	212
311	unfenced	MARA	adult	4.46	4.93362	0.105701	0.0659702	0.00708645	0.325293	0.0708374	0.551334	0.105843	5.08708	363.049	July	2014	212
312	unfenced	MARA	adult	5.25	NA	NA	NA	NA	NA	NA	NA	NA	NA	NA	July	2014	212
313	fenced	MARA	adult	2.38	NA	NA	NA	NA	NA	NA	NA	NA	NA	NA	July	2014	213
314	fenced	MARA	adult	2.32	NA	NA	NA	NA	NA	NA	NA	NA	NA	NA	July	2014	213
315	fenced	MARA	adult	3.96	NA	NA	NA	NA	NA	NA	NA	NA	NA	NA	July	2014	213
316	unfenced	MARA	adult	3.78	NA	NA	NA	NA	NA	NA	NA	NA	NA	NA	July	2014	213
317	unfenced	MARA	adult	8.35	NA	NA	NA	NA	NA	NA	NA	NA	NA	NA	July	2014	213
318	unfenced	MARA	adult	7.19	7.88203	0.148433	0.077112	0.0063371	0.340641	0.0814824	0.556595	0.0861987	4.50595	479.826	July	2014	213
319	unfenced	MARA	adult	7.62	8.37476	0.226633	0.0682866	0.00822077	0.158967	0.110429	0.397785	0.157665	2.35507	722.997	July	2014	213
320	fenced	MARA	adult	3.97	NA	NA	NA	NA	NA	NA	NA	NA	NA	NA	July	2014	214
321	fenced	MARA	adult	3.79	NA	NA	NA	NA	NA	NA	NA	NA	NA	NA	July	2014	214
322	fenced	MARA	adult	5.09	NA	NA	NA	NA	NA	NA	NA	NA	NA	NA	July	2014	214
323	fenced	MARA	adult	4.12	NA	NA	NA	NA	NA	NA	NA	NA	NA	NA	July	2014	214
324	fenced	MARA	adult	6.85	7.61425	0.241037	0.0872061	0.0150755	0.273727	0.138841	0.138253	0.248761	3.23969	716.143	July	2014	214
325	fenced	MARA	adult	3.54	3.83674	0.0821175	0.0963478	0.0106859	0.147946	0.0567936	0.370424	0.139842	1.57434	249.025	July	2014	214
326	unfenced	MARA	adult	3.29	3.50591	0.0817972	0.0666696	0.00656328	0.123626	0.0575775	0.722122	0.0731029	1.87314	171.165	July	2014	216
327	unfenced	MARA	adult	3.63	3.93241	0.156969	0.078649	0.01585	0.272976	0.0988979	0.328309	0.2663	3.64473	342.198	July	2014	216
328	unfenced	MARA	adult	7.39	8.30079	0.223611	0.0837624	0.0107494	0.313909	0.109793	0.214699	0.196269	3.86326	750.22	July	2014	216
329	unfenced	MARA	adult	7.74	8.84256	0.16071	0.0837589	0.00651821	0.376551	0.0743828	0.199162	0.128149	4.65582	817.529	July	2014	216
330	unfenced	MARA	adult	2.64	NA	NA	NA	NA	NA	NA	NA	NA	NA	NA	July	2014	216
331	unfenced	MARA	adult	4.21	NA	NA	NA	NA	NA	NA	NA	NA	NA	NA	July	2014	216
332	fenced	MARA	adult	4.76	5.18214	0.15653	0.0723035	0.0103248	0.230082	0.102631	0.57228	0.137684	3.2454	327.24	July	2014	216
333	fenced	MARA	adult	4.86	5.00258	0.209794	0.0636024	0.0114957	0.110077	0.135903	0.710431	0.141704	1.74198	260.519	July	2014	216
334	fenced	MARA	adult	6.33	NA	NA	NA	NA	NA	NA	NA	NA	NA	NA	July	2014	216
335	fenced	MARA	adult	2.25	NA	NA	NA	NA	NA	NA	NA	NA	NA	NA	July	2014	216
336	fenced	MARA	adult	4.11	NA	NA	NA	NA	NA	NA	NA	NA	NA	NA	July	2014	216
337	fenced	MARA	adult	5.19	NA	NA	NA	NA	NA	NA	NA	NA	NA	NA	July	2014	216
338	unfenced	MARA	adult	2.98	NA	NA	NA	NA	NA	NA	NA	NA	NA	NA	Aug	2015	238
339	unfenced	MARA	adult	5.63	NA	NA	NA	NA	NA	NA	NA	NA	NA	NA	Aug	2015	238
340	unfenced	MARA	adult	4.67	NA	NA	NA	NA	NA	NA	NA	NA	NA	NA	Aug	2015	238
341	unfenced	MARA	adult	3.36	NA	NA	NA	NA	NA	NA	NA	NA	NA	NA	Aug	2015	238
342	fenced	MARA	adult	3.32	NA	NA	NA	NA	NA	NA	NA	NA	NA	NA	Aug	2015	238
343	fenced	MARA	adult	1.28	NA	NA	NA	NA	NA	NA	NA	NA	NA	NA	Aug	2015	238
344	fenced	MARA	adult	1.26	NA	NA	NA	NA	NA	NA	NA	NA	NA	NA	Aug	2015	238
345	fenced	MARA	adult	1.35	NA	NA	NA	NA	NA	NA	NA	NA	NA	NA	Aug	2015	238
346	unfenced	TRGR	adult	9.28	10.8426	0.14963	0.0762444	0.00391208	0.71097	0.0675815	0.570293	0.053529	9.60606	666.376	May	2015	127
347	unfenced	TRGR	adult	9.87	11.783	0.187429	0.0794125	0.0043373	0.815497	0.0731904	0.546375	0.0641519	10.6155	729.34	May	2015	127
348	unfenced	TRGR	adult	7.22	8.61202	0.738975	0.0442687	0.0104594	0.98397	0.285013	0.857749	0.151733	22.6351	436.846	May	2015	127
349	fenced	TRGR	adult	6.85	8.19404	0.310875	0.0814993	0.0142741	0.694623	0.180356	0.280982	0.215006	9.09067	743.242	May	2015	131
350	fenced	TRGR	adult	7.21	8.86655	0.911864	0.103481	0.0596348	0.804677	0.557276	-0.176106	0.922637	8.68893	993.815	May	2015	131
351	unfenced	TRGR	adult	10.1	15.393	6.2829	0.667225	3.28134	3.84185	6.08929	-3.36523	18.6343	14.1177	1169.49	May	2015	131
352	unfenced	TRGR	adult	7.38	NA	NA	NA	NA	NA	NA	NA	NA	NA	NA	May	2015	132
353	unfenced	TRGR	adult	5.23	NA	NA	NA	NA	NA	NA	NA	NA	NA	NA	May	2015	132
354	unfenced	TRGR	adult	5.18	NA	NA	NA	NA	NA	NA	NA	NA	NA	NA	May	2015	132
355	unfenced	TRGR	adult	6.8	NA	NA	NA	NA	NA	NA	NA	NA	NA	NA	May	2015	132
356	fenced	TRGR	adult	8.13	NA	NA	NA	NA	NA	NA	NA	NA	NA	NA	May	2015	132
357	unfenced	TRGR	adult	7.63	NA	NA	NA	NA	NA	NA	NA	NA	NA	NA	May	2015	132
358	unfenced	TRGR	adult	7.05	NA	NA	NA	NA	NA	NA	NA	NA	NA	NA	May	2015	132
359	unfenced	TRGR	adult	6.22	NA	NA	NA	NA	NA	NA	NA	NA	NA	NA	May	2015	132
360	unfenced	TRGR	adult	6.05	NA	NA	NA	NA	NA	NA	NA	NA	NA	NA	May	2015	132
361	fenced	TRGR	adult	5.17	NA	NA	NA	NA	NA	NA	NA	NA	NA	NA	May	2015	132
362	fenced	TRGR	adult	6.46	NA	NA	NA	NA	NA	NA	NA	NA	NA	NA	May	2015	132
363	fenced	TRGR	adult	7.14	NA	NA	NA	NA	NA	NA	NA	NA	NA	NA	May	2015	132
364	unfenced	TRGR	adult	7.17	NA	NA	NA	NA	NA	NA	NA	NA	NA	NA	May	2015	135
365	fenced	TRGR	adult	5.94	NA	NA	NA	NA	NA	NA	NA	NA	NA	NA	May	2015	135
366	fenced	TRGR	adult	6.17	NA	NA	NA	NA	NA	NA	NA	NA	NA	NA	May	2015	135
367	fenced	TRGR	adult	6.5	NA	NA	NA	NA	NA	NA	NA	NA	NA	NA	May	2015	135
368	fenced	TRGR	adult	6.96	NA	NA	NA	NA	NA	NA	NA	NA	NA	NA	May	2015	135
369	unfenced	TRGR	adult	5.87	NA	NA	NA	NA	NA	NA	NA	NA	NA	NA	May	2015	138
370	unfenced	TRGR	adult	5.2	NA	NA	NA	NA	NA	NA	NA	NA	NA	NA	May	2015	138
371	unfenced	TRGR	adult	4.54	NA	NA	NA	NA	NA	NA	NA	NA	NA	NA	May	2015	138
372	unfenced	TRGR	adult	7.18	NA	NA	NA	NA	NA	NA	NA	NA	NA	NA	May	2015	138
373	unfenced	TRGR	adult	6.51	NA	NA	NA	NA	NA	NA	NA	NA	NA	NA	May	2015	138
374	unfenced	TRGR	adult	7.48	NA	NA	NA	NA	NA	NA	NA	NA	NA	NA	May	2015	138
375	unfenced	TRGR	adult	6.82	NA	NA	NA	NA	NA	NA	NA	NA	NA	NA	May	2015	138
376	fenced	ALPE	adult	13.1	NA	NA	NA	NA	NA	NA	NA	NA	NA	NA	March	2016	90
377	fenced	ALPE	adult	13.6	16.7087	0.39651	0.0743549	0.00597778	1.53622	0.131882	0.417224	0.116083	21.8798	1396.47	Apr	2016	103
378	fenced	ALPE	adult	11.4	12.4856	0.256594	0.0662265	0.00521612	0.569673	0.131806	0.704341	0.066782	8.72347	648.426	Apr	2016	103
379	fenced	ALPE	adult	13.1	15.9277	0.469986	0.0958527	0.0119443	1.91785	0.222254	0.476066	0.14564	21.4434	974.884	Apr	2016	103
380	unfenced	ALPE	adult	11.2	12.4179	0.339131	0.0618394	0.00601137	1.32989	0.193059	0.840101	0.0562443	21.918	481.129	Apr	2016	103
381	unfenced	ALPE	adult	9.95	11.5491	0.128944	0.0696884	0.00309973	1.27068	0.0693785	0.692511	0.0379149	18.9268	626.176	Apr	2016	103
382	fenced	ALPE	adult	14	15.8886	0.330105	0.086779	0.00703053	1.32898	0.163547	0.647665	0.0748185	15.8071	747.191	Apr	2016	103
383	unfenced	ALPE	adult	12.8	15.4381	0.16711	0.0654559	0.00163782	1.01472	0.0452454	0.691906	0.0271601	15.8384	853.056	Apr	2016	104
384	unfenced	ALPE	adult	13	14.8783	0.152404	0.0646775	0.00224903	0.989378	0.0640933	0.682874	0.0327097	15.6427	850.95	Apr	2016	104
385	unfenced	ALPE	adult	10.9	12.6302	0.157752	0.0674205	0.00231077	0.967441	0.0648845	0.819098	0.0244244	14.5647	472.39	Apr	2016	104
386	fenced	ALPE	adult	10.6	11.7636	0.137554	0.0705192	0.00334437	0.717968	0.0715008	0.645305	0.0436749	10.4159	668.51	Apr	2016	103
387	fenced	TRGR	adult	10.8	13.6772	0.228999	0.0891576	0.00664978	1.58212	0.0940484	0.143672	0.125942	19.733	1374.21	Apr	2016	109
388	fenced	TRGR	adult	8.16	9.6282	0.28218	0.0736319	0.00995124	1.06266	0.15477	0.516731	0.147383	15.2974	708.692	Apr	2016	109
389	fenced	TRGR	adult	12	14.9845	0.514537	0.08839	0.0127406	1.36848	0.192545	0.13205	0.251665	16.8329	1492.51	Apr	2016	109
390	fenced	TRGR	adult	9.94	12.2463	0.224859	0.0764738	0.00545596	1.14814	0.0887188	0.363897	0.101521	16.0015	1075.15	Apr	2016	110
391	fenced	TRGR	adult	11.6	14.8636	0.243335	0.0836561	0.00493272	1.55032	0.0819034	0.271256	0.0960314	20.1047	1359.97	Apr	2016	110
392	fenced	TRGR	adult	11.6	14.8636	0.243335	0.0836561	0.00493272	1.55032	0.0819034	0.271256	0.0960314	20.1047	1359.97	Apr	2016	110
393	fenced	TRGR	adult	11.7	15.8786	0.30288	0.0787233	0.00486532	1.88902	0.0850217	0.209352	0.112314	26.5575	1689.12	Apr	2016	110
394	fenced	TRGR	adult	10.9	14.8133	0.304894	0.0888624	0.00689756	1.60732	0.086824	-0.147067	0.175682	20.613	1931.34	Apr	2016	110
395	fenced	TRGR	adult	10.3	12.5198	0.201927	0.0797635	0.00502501	0.974248	0.076938	0.289459	0.0975787	12.9466	1139.1	Apr	2016	110
396	fenced	TRGR	adult	10.3	12.803	0.519489	0.0648615	0.00883561	1.43647	0.199991	0.583903	0.153725	23.3114	948.024	Apr	2016	110
397	fenced	TRGR	adult	11	13.8351	0.261702	0.0743038	0.00482963	1.34729	0.0872075	0.356546	0.0997331	19.3909	1267.93	Apr	2016	110
398	fenced	TRGR	adult	8.6	NA	NA	NA	NA	NA	NA	NA	NA	NA	NA	Apr	2016	110
399	fenced	TRGR	adult	10.3	12.9156	0.265506	0.0805702	0.00633969	1.43645	0.0984726	0.286978	0.123927	19.4192	1213.63	Apr	2016	111
400	fenced	TRGR	adult	11	12.7809	0.114506	0.0705277	0.00224533	0.69483	0.0446523	0.513382	0.0391032	10.1275	928.592	Apr	2016	111
401	fenced	TRGR	adult	10.4	13.7073	0.386573	0.0730901	0.00709225	1.87916	0.128714	0.35588	0.148393	28.3412	1340.08	Apr	2016	111
402	fenced	TRGR	adult	9.11	11.4508	0.182019	0.0788716	0.00512977	1.37622	0.0770857	0.369487	0.0908633	18.9518	997.823	Apr	2016	111
403	fenced	TRGR	adult	10.3	14.334	0.434379	0.0851312	0.00968248	2.46263	0.145153	0.165078	0.201367	33.9376	1582.34	Apr	2016	111
404	fenced	TRGR	adult	11.6	15.124	0.192186	0.0868888	0.00402688	1.53747	0.0611741	0.142561	0.0848154	19.4116	1534.7	Apr	2016	111
405	unfenced	TRGR	adult	10.2	NA	NA	NA	NA	NA	NA	NA	NA	NA	NA	Apr	2016	111
406	unfenced	TRGR	adult	9.28	NA	NA	NA	NA	NA	NA	NA	NA	NA	NA	Apr	2016	111
407	unfenced	TRGR	adult	11	NA	NA	NA	NA	NA	NA	NA	NA	NA	NA	Apr	2016	111
408	unfenced	TRGR	adult	10.5	NA	NA	NA	NA	NA	NA	NA	NA	NA	NA	Apr	2016	111
409	unfenced	TRGR	adult	11.1	NA	NA	NA	NA	NA	NA	NA	NA	NA	NA	Apr	2016	111
410	unfenced	TRGR	adult	11.2	NA	NA	NA	NA	NA	NA	NA	NA	NA	NA	Apr	2016	111
411	unfenced	TRGR	adult	11.5	NA	NA	NA	NA	NA	NA	NA	NA	NA	NA	Apr	2016	111
412	unfenced	TRGR	adult	10	NA	NA	NA	NA	NA	NA	NA	NA	NA	NA	Apr	2016	111
413	fenced	TRGR	adult	6.24	6.7134	0.0800152	0.0789005	0.00487573	0.177533	0.0482995	0.351001	0.0784686	2.28975	538.949	June	2016	159
414	fenced	TRGR	adult	7.11	7.61831	0.121357	0.0751968	0.00564745	0.191197	0.0702933	0.510398	0.081814	2.57466	505.858	June	2016	159
415	fenced	TRGR	adult	6.24	6.70914	0.127033	0.0771793	0.00723473	0.194356	0.0795906	0.493842	0.10117	2.55626	447.886	June	2016	159
416	fenced	TRGR	adult	6.74	7.23812	0.182404	0.0774112	0.00963832	0.19503	0.107446	0.422487	0.148176	2.55969	536.601	June	2016	159
417	fenced	TRGR	adult	6.87	7.34468	0.100849	0.0786975	0.00516146	0.179203	0.0631641	0.559425	0.0640868	2.30221	427.462	June	2016	159
418	fenced	TRGR	adult	6.18	6.68739	0.13391	0.085416	0.00872499	0.287845	0.0877067	0.484365	0.109839	3.44807	415.782	June	2016	159
419	fenced	TRGR	adult	5.69	6.03549	0.0891645	0.0797048	0.00592003	0.223817	0.0610318	0.549433	0.0709474	2.85679	357.803	June	2016	159
420	unfenced	TRGR	adult	5.42	5.70152	0.166575	0.086222	0.0144158	0.0959006	0.111813	0.297935	0.210216	1.12561	443.53	June	2016	160
421	unfenced	TRGR	adult	4.33	4.46806	0.136251	0.0865492	0.0156281	0.142779	0.0990334	0.261295	0.240527	1.68989	367.989	June	2016	160
422	unfenced	TRGR	adult	4.81	5.19779	0.198653	0.119458	0.0362642	0.128492	0.129978	-0.712865	0.753304	1.12232	661.66	June	2016	160
423	unfenced	TRGR	adult	3.64	3.78126	0.129634	0.0887226	0.0186375	0.096589	0.0994201	0.248671	0.28177	1.11009	306.147	June	2016	160
424	unfenced	TRGR	adult	3.38	3.42159	0.10806	0.0841831	0.0166931	0.0206358	0.0834194	0.245133	0.263374	0.246258	286.966	June	2016	160
425	unfenced	TRGR	adult	5.66	6.00703	0.308562	0.0874851	0.0276021	0.0714845	0.182361	-0.120978	0.578568	0.828135	694.517	June	2016	160
426	unfenced	TRGR	adult	5.46	5.60335	0.241612	0.0880606	0.0213792	0.142632	0.164942	0.350375	0.298765	1.64718	402.942	June	2016	160
427	unfenced	TRGR	adult	5.28	5.71228	0.315519	0.105475	0.0411935	0.201121	0.204898	-0.379623	0.782775	2.00282	681.149	June	2016	160
428	fenced	TRGR	adult	5.6	5.92347	0.136303	0.0910331	0.0122372	0.107761	0.0884791	0.187862	0.194851	1.20157	496.424	June	2016	160
429	fenced	TRGR	adult	6.1	6.75812	0.253337	0.115454	0.0306679	0.183606	0.144186	-0.703993	0.666812	1.66598	888.35	June	2016	160
430	unfenced	TRGR	adult	5.16	5.47163	0.126963	0.0700366	0.00809898	0.147314	0.0850299	0.548704	0.113995	2.12964	365.77	June	2016	167
431	unfenced	TRGR	adult	5.18	NA	NA	NA	NA	NA	NA	NA	NA	NA	NA	June	2016	167
432	unfenced	TRGR	adult	3.54	NA	NA	NA	NA	NA	NA	NA	NA	NA	NA	June	2016	167
433	unfenced	TRGR	adult	4.31	NA	NA	NA	NA	NA	NA	NA	NA	NA	NA	June	2016	167
434	unfenced	TRGR	adult	4.02	NA	NA	NA	NA	NA	NA	NA	NA	NA	NA	June	2016	167
435	unfenced	TRGR	adult	4.25	4.53815	0.116791	0.0761197	0.0104045	0.228478	0.0855531	0.50769	0.137429	3.07994	307.112	June	2016	167

## Sheet: TableS2
Supporting Information Table S2. CO2 response curve summary data. See "metadata" worksheets for details.
Heberling JM, Brouwer NL, Kalisz S. 2017. Effects of deer on the photosynthetic performance of invasive and native forest herbs. AoB PLANTS.
unique.ID	Fencing	Species	Stage	Vcmax	Vcmax.se	J	J.se	Rday	Rday.se	TPU	A.400	Cond.400	Cond.max	A.sat.ACI	Ci.400	Tr.400	DOY
436	fenced	ALPE	adult	9.82863	0.720093	20.5277	1.20222	0.401077	0.211033	1.53703	3.2325	0.11625	0.129	4.39	33.575	1.4325	175
437	fenced	ALPE	adult	5.9723	0.202983	13.0956	0.330799	0.295635	0.0581958	0.981878	1.94667	0.126333	0.129	2.74	35.7333	1.58	175
438	fenced	ALPE	adult	9.78796	0.404238	20.6961	0.547256	0.414856	0.0931597	1.52495	2.58	0.0532667	0.0662	4.16	29.7333	0.822333	175
439	fenced	ALPE	adult	15.048	1.14485	24.3208	1.10757	0.723526	0.186426	1.84451	2.57	0.0378667	0.0734	4.81	26.0667	0.768667	175
440	fenced	ALPE	adult	8.75498	0.268436	15.6884	0.31618	0.389787	0.0533511	1.16326	1.93	0.0590667	0.0784	3.1	32.1	1.13867	175
441	unfenced	ALPE	adult	23.8567	1.02013	48.5639	1.56083	0.529665	0.236623	3.57655	6.06	0.1035	0.132	10.2	27.3333	1.56867	175
442	unfenced	ALPE	adult	27.3949	0.882898	47.479	1.05273	0.61896	0.175454	3.50299	6.67333	0.176667	0.194	9.89	31	2.82	175
443	unfenced	ALPE	adult	24.9353	0.271277	37.9612	0.309545	0.681692	0.0516134	2.7439	5.65	0.16	0.18	7.55	31.9667	1.87333	149
444	unfenced	ALPE	rosette	30.6585	0.713351	48.8953	0.877496	0.683825	0.130223	3.51794	5.93667	0.144667	0.174	9.87	30.7333	2.11	149
445	unfenced	ALPE	rosette	32.0061	0.912179	43.9035	0.719315	1.02198	0.116297	3.18066	5.135	0.0978	0.125	8.52	29.1	1.655	149
446	unfenced	ALPE	adult	35.4453	2.10587	47.616	1.74975	1.11381	0.28287	3.4246	5.35	0.105067	0.156	9.16	28.6667	1.78	149
447	unfenced	ALPE	adult	25.4914	0.487192	38.9939	0.552078	0.617203	0.0923189	2.76407	5.90667	0.149967	0.224	7.85	30.6	1.73667	156
448	unfenced	ALPE	adult	28.4614	0.445553	48.8445	0.567879	0.68628	0.0959016	3.59543	7.47667	0.282333	0.288	10.1	32.9	2.65	156
449	fenced	ALPE	adult	14.6342	1.81447	26.5214	2.21574	0.733335	0.382314	1.97111	3.49	0.0417667	0.0595	5.18	24.8	0.462	156
450	unfenced	ALPE	adult	29.0956	0.774508	41.3232	0.760884	0.874323	0.125196	2.90477	5.43333	0.0989333	0.118	7.84	28.8	1.37	149
451	unfenced	ALPE	rosette	23.7633	0.460991	34.1549	0.427616	0.744638	0.0697834	2.45488	4.13667	0.1107	0.144	6.62	31.4	1.79	149
452	unfenced	ALPE	adult	33.0474	0.793275	42.2915	0.688598	0.884454	0.111953	2.95148	5.45333	0.107767	0.156	7.97	29.0667	1.66667	149
453	unfenced	ALPE	rosette	25.5851	0.469927	34.5468	0.460474	0.688669	0.0756396	2.47956	4.85	0.117667	0.134	6.75	30.9667	1.70333	149
454	fenced	ALPE	adult	17.1631	3.57291	28.1614	3.42995	1.20866	0.601913	1.81622	2.7	0.0230667	0.0381	4.71	19.7333	0.283333	156
455	unfenced	ALPE	adult	30.3451	0.634648	42.2735	0.60355	0.965616	0.0998352	3.01187	5.48667	0.0712667	0.094	8.07	25.0667	0.960333	156
456	unfenced	ALPE	adult	30.0947	0.359743	53.1593	0.444962	0.773978	0.0748663	3.82466	7.60333	0.206	0.208	10.7	31.1667	2.07333	156
457	fenced	ALPE	adult	9.74956	0.229958	20.4367	0.364986	0.357979	0.0640078	1.49433	3.22	0.126333	0.14	4.2	33.7667	1.85	175
458	fenced	ALPE	adult	9.60387	0.457389	20.878	0.723112	0.359754	0.126267	1.56158	3.11333	0.153	0.163	4.53	34.5667	2.20333	175
459	fenced	ALPE	adult	9.69207	0.199836	19.4711	0.287858	0.353393	0.0497197	1.43613	2.86333	0.0950333	0.114	4.04	32.8	1.58667	175
460	unfenced	ALPE	adult	18.4412	0.49388	37.2729	0.6993	0.570974	0.11977	2.72032	5.31333	0.169333	0.173	7.59	32.3333	2.51667	175
461	unfenced	ALPE	adult	25.1287	0.802464	48.5708	1.53592	0.525111	0.185005	NA	6.44667	0.143333	0.155	9.52	29.8667	2.35667	175
462	unfenced	ALPE	rosette	NA	NA	NA	NA	NA	NA	NA	5.76667	0.1099	0.137	10.2	28.8333	1.75333	149
463	unfenced	MARA	adult	NA	NA	NA	NA	NA	NA	NA	3.93333	0.0624667	0.0763	4.92	27.6667	1.019	175
464	fenced	MARA	adult	21.1721	1.50795	34.7204	1.19576	0.609647	0.211019	2.44322	5.67	0.102	0.114	6.72	28.7	1.12	156
465	fenced	MARA	adult	NA	NA	NA	NA	NA	NA	NA	5.03	0.109	0.121	6.17	30.4	1.01	156
466	unfenced	MARA	adult	23.0714	0.628706	39.4388	0.718506	0.696414	0.119942	2.78547	5.26333	0.111	0.119	7.68	30	1.36	156
467	unfenced	MARA	adult	28.4412	0.8639	49.7046	1.11501	0.84091	0.189065	3.61364	7.48667	0.195333	0.198	10	31.0333	1.93333	156
468	fenced	MARA	adult	20.5702	0.600889	37.3357	0.791306	0.719794	0.134555	2.67993	5.45333	0.164333	0.166	7.32	32.2667	1.71667	156
469	fenced	MARA	adult	22.0921	0.85158	37.6575	1.00304	0.870621	0.170341	2.69021	5.07	0.0716	0.089	7.2	26.3333	0.822	156
470	fenced	MARA	adult	NA	NA	NA	NA	NA	NA	NA	5.17	0.0952	0.101	5.99	29.15	0.9555	156
471	unfenced	MARA	adult	19.6472	0.518492	36.3287	0.689682	0.709315	0.103754	2.57644	3.88	0.0624333	0.0671	7.02	27.8667	0.890333	156
472	fenced	MARA	adult	21.501	1.52569	34.374	1.64021	1.07017	0.247386	2.38339	2.79667	0.0268333	0.048	6.08	21.4	0.452667	175
473	fenced	MARA	adult	24.9313	1.26685	35.3097	1.11928	0.832057	0.183699	2.47402	4.06333	0.0444667	0.0561	6.59	23.2333	0.711	175
474	unfenced	MARA	adult	31.0083	2.83731	42.6318	1.82669	0.672471	0.311351	2.93749	6.60333	0.128	0.14	8.27	28.8	2.24	175
475	unfenced	MARA	adult	20.6331	0.782757	35.1913	0.968076	0.557595	0.163353	2.4492	5.23333	0.133333	0.138	7	31.1333	2.07	175

## Sheet: TableS3
Supporting Information Table S3. Specific leaf area data. See "metadata" worksheets for details.
Heberling JM, Brouwer NL, Kalisz S. 2017. Effects of deer on the photosynthetic performance of invasive and native forest herbs. AoB PLANTS.
Plant.ID	leaf.no	Species	Fencing	Height.cm	Leaf.Area.cm2	SLA	Comments	Date
26	1	ALPE	fenced		12.77	655.082	rosette	2015-06-29
27	1	ALPE	fenced		12.183	637.33	rosette	2015-06-29
27	2	ALPE	fenced		23.543	643.333	rosette	2015-06-29
28	1	ALPE	fenced		3.968	545.082	rosette	2015-06-29
28	2	ALPE	fenced		3.722	425.417	rosette	2015-06-29
28	3	ALPE	fenced		11.17	711.769	rosette	2015-06-29
29	1	ALPE	fenced		8.733	487.8	rosette	2015-06-29
29	2	ALPE	fenced		9.657	1109.48	rosette	2015-06-29
30	1	ALPE	fenced		20.127	394.506	rosette	2015-06-29
31	1	ALPE	fenced		14.552	873.974	rosette	2015-06-29
31	2	ALPE	fenced		2.464	783.462	rosette	2015-06-29
32	1	ALPE	fenced		18.348	823.697	rosette	2015-06-29
33	1	ALPE	fenced		19.211	665.535	rosette	2015-06-29
34	1	ALPE	fenced		10.414	976.8	rosette	2015-06-29
35	1	ALPE	fenced		18.307	848.209	rosette	2015-06-29
36	1	ALPE	fenced		10.745	370.36	rosette	2015-06-29
36	2	ALPE	fenced		1.501	278.205	rosette	2015-06-29
37	1	ALPE	fenced		5.854	366.986	rosette	2015-06-29
37	2	ALPE	fenced		7.682	403.184	rosette	2015-06-29
38	1	ALPE	fenced		17.815	890.481	rosette	2015-06-29
39	1	ALPE	fenced		12.016	1020.27	rosette	2015-06-29
40	1	ALPE	fenced		10.42	1038.48	rosette	2015-06-29
41	1	ALPE	fenced		7.177	322.207	rosette	2015-06-29
41	2	ALPE	fenced		1.589		rosette	2015-06-29
42	1	ALPE	fenced		8.482	471.235	rosette	2015-06-29
42	2	ALPE	fenced		1.184	412.917	rosette	2015-06-29
43	1	ALPE	fenced		22.061	506.598	rosette	2015-06-29
44	1	ALPE	fenced		6.69	509.12	rosette	2015-06-29
44	2	ALPE	fenced		3.884	373.542	rosette	2015-06-29
45	1	ALPE	fenced		4.452	375.143	rosette	2015-06-29
45	2	ALPE	fenced		8.164	398.769	rosette	2015-06-29
46	1	ALPE	fenced		6.535	366.746	rosette	2015-06-29
46	2	ALPE	fenced		4.377	355.893	rosette	2015-06-29
47	1	ALPE	fenced		10.306	1036.77	rosette	2015-06-29
48	1	ALPE	fenced		0.617	433.077	rosette	2015-06-29
48	2	ALPE	fenced		1.483	455.667	rosette	2015-06-29
49	1	ALPE	fenced		5.125	1253.95	rosette	2015-06-29
50	1	ALPE	fenced		16.853	829.634	rosette	2015-06-29
50	2	ALPE	fenced		23.73	771.866	rosette	2015-06-29
51	1	ALPE	fenced	76.3	15.756	401.939	adult	2015-06-29
51	2	ALPE	fenced		13.145	399.544	adult	2015-06-29
51	3	ALPE	fenced		5.072	372.941	adult	2015-06-29
51	4	ALPE	fenced		2.211		adult	2015-06-29
52	1	ALPE	fenced	91.6	20.083	336.963	adult	2015-06-29
52	2	ALPE	fenced		16.14	365.158	adult	2015-06-29
52	3	ALPE	fenced		16.677	341.742	adult	2015-06-29
53	1	ALPE	fenced	78.4	24.918	337.185	adult	2015-06-29
53	2	ALPE	fenced		14.748	309.832	adult	2015-06-29
54	1	ALPE	fenced	83.2	38.977	765.756	adult	2015-06-29
54	2	ALPE	fenced		37.496	801.197	adult	2015-06-29
55	1	ALPE	fenced	88.3	26.663	346.723	adult	2015-06-29
56	1	ALPE	fenced	103	55.716	738.939	adult	2015-06-29
56	2	ALPE	fenced		52.113	737.1	adult	2015-06-29
57	1	ALPE	fenced	94.6	33.065	319.16	adult	2015-06-29
57	2	ALPE	fenced		27.756	290.943	adult	2015-06-29
58	1	ALPE	fenced	94.7	10.311	365.638	adult	2015-06-29
58	2	ALPE	fenced		12.481	353.569	adult	2015-06-29
59	1	ALPE	fenced	68.2	29.626	340.138	adult	2015-06-29
59	2	ALPE	fenced		28.912	318.064	adult	2015-06-29
60	1	ALPE	fenced	59.8	6.713	286.88	adult	2015-06-29
60	2	ALPE	fenced		5.936	302.857	adult	2015-06-29
61	1	ALPE	fenced	88.6	17.659	292.852	adult	2015-06-29
62	1	ALPE	fenced	45.5	5.024	395.591	adult	2015-06-29
62	2	ALPE	fenced		4.178	354.068	adult	2015-06-29
63	1	ALPE	fenced	84	16.948	287.742	adult	2015-06-29
63	2	ALPE	fenced		18.482	283.902	adult	2015-06-29
64	1	ALPE	fenced	81.3	12.995	374.496	adult	2015-06-29
65	1	ALPE	fenced	88.6	14.029	344.693	adult	2015-06-29
66	1	ALPE	fenced	77	16.667	413.573	adult	2015-06-29
66	2	ALPE	fenced		18.519	386.618	adult	2015-06-29
67	1	ALPE	fenced	95.9	27.592	402.803	adult	2015-06-29
68	1	ALPE	fenced	83.4	16.354	428.115	adult	2015-06-29
69	1	ALPE	fenced	72.8	12.483	469.286	adult	2015-06-29
69	2	ALPE	fenced		15.054	449.373	adult	2015-06-29
70	1	ALPE	fenced	84.4	32.215	472.361	adult	2015-06-29
71	1	ALPE	fenced	68.1	15.678	485.387	adult	2015-06-29
72	1	ALPE	fenced	81.7	15.182	449.172	adult	2015-06-29
72	2	ALPE	fenced		16.016	508.444	adult	2015-06-29
73	1	ALPE	fenced	86.1	16.877	556.997	adult	2015-06-29
74	1	ALPE	fenced	79.2	13.231	383.507	adult	2015-06-29
75	1	ALPE	fenced	61.3	11.14	449.194	adult	2015-06-29
76	1	ALPE	unfenced	78	18.984	441.488	adult	2015-06-29
77	1	ALPE	unfenced	88.6	23.653	374.256	adult	2015-06-29
77	2	ALPE	unfenced		23.485	520.732	adult	2015-06-29
78	1	ALPE	unfenced	83.7	19.473		adult	2015-06-29
79	1	ALPE	unfenced	84.4	18.185	575.475	adult	2015-06-29
79	2	ALPE	unfenced		16.964	364.034	adult	2015-06-29
80	1	ALPE	unfenced	73	24.712		adult	2015-06-29
81	1	ALPE	unfenced	75.9	16.276		adult	2015-06-29
82	1	ALPE	unfenced	79.4	29.213		adult	2015-06-29
83	1	ALPE	unfenced	93.8	41.405	452.514	adult	2015-06-29
84	1	ALPE	unfenced	92.7	12.134	575.071	adult	2015-06-29
85	1	ALPE	unfenced	79.9	11.257		adult	2015-06-29
86	1	ALPE	unfenced	74.2	13.816		adult	2015-06-29
87	1	ALPE	unfenced	72	15.643		adult	2015-06-29
88	1	ALPE	unfenced	84.2	8.384		adult	2015-06-29
88	2	ALPE	unfenced		9.967	235.071	adult	2015-06-29
89	1	ALPE	unfenced	91.5	14.732		adult	2015-06-29
90	1	ALPE	unfenced	82.8	15.338	490.032	adult	2015-06-29
91	1	ALPE	unfenced	119.6	50.056	352.011	adult	2015-06-29
92	1	ALPE	unfenced	93.7	24.852	629.165	adult	2015-06-29
93	1	ALPE	unfenced	94.1	24.66		adult	2015-06-29
94	1	ALPE	unfenced	82.1	31.831	433.075	adult	2015-06-29
95	1	ALPE	unfenced	98	23.832	509.231	adult	2015-06-29
96	1	ALPE	unfenced	104.1	15.652	275.563	adult	2015-06-29
96	2	ALPE	unfenced		18.184	398.772	adult	2015-06-29
97	1	ALPE	unfenced	99	36.178	430.178	adult	2015-06-29
98	1	ALPE	unfenced	51.4	26.15	472.875	adult	2015-06-29
99	1	ALPE	unfenced	68	13.267	468.799	adult	2015-06-29
99	2	ALPE	unfenced		11.905	447.556	adult	2015-06-29
100	1	ALPE	unfenced	61.4	16.377	478.86	adult	2015-06-29
101	1	ALPE	unfenced		3.683	245.672	rosette	2015-06-29
101	2	ALPE	unfenced		2.755	188.087	rosette	2015-06-29
102	1	ALPE	unfenced		6.36	388.824	rosette	2015-06-29
102	2	ALPE	unfenced		2.763	292.235	rosette	2015-06-29
102	3	ALPE	unfenced		1.138	359.231	rosette	2015-06-29
103	1	ALPE	unfenced		9.422	301.562	rosette	2015-06-29
103	2	ALPE	unfenced		5.57	332.81	rosette	2015-06-29
104	1	ALPE	unfenced		10.317	366.929	rosette	2015-06-29
104	2	ALPE	unfenced		6.492	324.514	rosette	2015-06-29
105	1	ALPE	unfenced		11.46	354.412	rosette	2015-06-29
105	2	ALPE	unfenced		5.694	320.779	rosette	2015-06-29
106	1	ALPE	unfenced		6.827	479.323	rosette	2015-06-29
106	2	ALPE	unfenced		2.589	291.081	rosette	2015-06-29
107	1	ALPE	unfenced		6.556	379.387	rosette	2015-06-29
107	2	ALPE	unfenced		3.284	597.843	rosette	2015-06-29
107	3	ALPE	unfenced		1.038	469.444	rosette	2015-06-29
108	1	ALPE	unfenced		11.551	348.508	rosette	2015-06-29
109	1	ALPE	unfenced		11.615	312.861	rosette	2015-06-29
109	2	ALPE	unfenced		9.458	330.746	rosette	2015-06-29
109	3	ALPE	unfenced		2.134	295	rosette	2015-06-29
110	1	ALPE	unfenced		9.732	392.059	rosette	2015-06-29
110	2	ALPE	unfenced		2.963	329.726	rosette	2015-06-29
111	1	ALPE	unfenced		10.454	401.143	rosette	2015-06-29
111	2	ALPE	unfenced		1.774		rosette	2015-06-29
111	3	ALPE	unfenced		5.198		rosette	2015-06-29
111	4	ALPE	unfenced		0.851		rosette	2015-06-29
112	1	ALPE	unfenced		9.32		rosette	2015-06-29
112	2	ALPE	unfenced		1.346		rosette	2015-06-29
113	1	ALPE	unfenced		5.581		rosette	2015-06-29
113	2	ALPE	unfenced		0.283		rosette	2015-06-29
114	1	ALPE	unfenced		9.767		rosette	2015-06-29
114	2	ALPE	unfenced		5.323		rosette	2015-06-29
115	1	ALPE	unfenced		6.378		rosette	2015-06-29
115	2	ALPE	unfenced		0.782		rosette	2015-06-29
116	1	ALPE	unfenced		7.314		rosette	2015-06-29
116	2	ALPE	unfenced		1.344		rosette	2015-06-29
117	1	ALPE	unfenced		10.129		rosette	2015-06-29
118	1	ALPE	unfenced		12.303		rosette	2015-06-29
119	1	ALPE	unfenced		7.001		rosette	2015-06-29
120	1	ALPE	unfenced		12.251		rosette	2015-06-29
120	2	ALPE	unfenced		1.055		rosette	2015-06-29
121	1	ALPE	unfenced		8.886		rosette	2015-06-29
122	1	ALPE	unfenced		6.313		rosette	2015-06-29
122	1	ALPE	unfenced		1.327		rosette	2015-06-29
123	1	ALPE	unfenced		6.979		rosette	2015-06-29
124	1	ALPE	unfenced		6.865		rosette	2015-06-29
125	1	ALPE	unfenced		12.793		rosette	2015-06-29
1	1	MARA	fenced	36.4	29.419	398.092	non-flowering	2015-06-29
2	1	MARA	fenced	41.6	33.824	362.918	non-flowering	2015-06-29
3	1	MARA	fenced	80.8	72.568	330.005	fruiting	2015-06-29
4	1	MARA	fenced	33.7	25.469	393.04	non-flowering	2015-06-29
5	1	MARA	fenced	56.1	48.417	377.373	fruiting	2015-06-29
6	1	MARA	fenced	59.4	89.612	345.459	fruiting ID	2015-06-29
7	1	MARA	fenced	41.9	41.248	332.914	non-flowering	2015-06-29
8	1	MARA	fenced	70.3	61.877	413.893	fruiting	2015-06-29
8	2	MARA	fenced		51.26	435.144		2015-06-29
9	1	MARA	fenced	37.2	25.503	390.551	non-flowering	2015-06-29
10	1	MARA	fenced	62.3	63.189	432.505	fruiting	2015-06-29
11	1	MARA	fenced	62.7	56.502	427.721	fruiting	2015-06-29
11	2	MARA	fenced		56.642	527.884		2015-06-29
12	1	MARA	fenced	58.2	54.064	293.03	flower/fruits	2015-06-29
13	1	MARA	fenced	59.3	62.956	410.137	non-flowering ID	2015-06-29
14	1	MARA	fenced	51.2	22.533	457.059	non-flowering	2015-06-29
14	2	MARA	fenced		39.309	424.962		2015-06-29
14	3	MARA	fenced		35.323	534.387		2015-06-29
15	1	MARA	fenced	64.4	61.845	719.128	flower/fruits	2015-06-29
16	1	MARA	fenced	56.6	20.177	160.39		2015-06-29
17	1	MARA	fenced	67.3	19.462	189.688	non-flowering	2015-06-29
18	1	MARA	fenced	39.2	13.207	171.075	non-flowering	2015-06-29
19	1	MARA	fenced	78.1	28.039	178.139	flower/fruits	2015-06-29
20	1	MARA	fenced	45	15.163	174.689	non-flowering	2015-06-29
20	2	MARA	fenced		13.514	174.599		2015-06-29
21	1	MARA	fenced	71	23.158	159.381	fruiting	2015-06-29
21	2	MARA	fenced		23.283	191.158		2015-06-29
22	1	MARA	fenced	69.4	28.112	152.451		2015-06-29
23	1	MARA	fenced	33	11.787	174.881	non-flowering	2015-06-29
24	1	MARA	fenced	53.2	20.633	161.448	fruiting	2015-06-29
25	1	MARA	fenced	33	11.291	154.249	non-flowering	2015-06-29
126	1	MARA	unfenced	26	10.565	226.717	fruiting	2015-06-29
126	2	MARA	unfenced		10.374	190.699		2015-06-29
127	1	MARA	unfenced	55.3	21.99	215.377	non-flowering	2015-06-29
128	1	MARA	unfenced	74.2	25.713	211.456	non-flowering	2015-06-29
128	2	MARA	unfenced		24.65	187.026		2015-06-29
129	1	MARA	unfenced		26.591	153.351	eaten	2015-06-29
130	1	MARA	unfenced		33.977	160.496	eaten	2015-06-29
131	1	MARA	unfenced	56.1	21.398	196.312	fruiting	2015-06-29
132	1	MARA	unfenced	65.2	23.318	245.97	fruiting	2015-06-29
132	2	MARA	unfenced		20.913	225.113		2015-06-29
133	1	MARA	unfenced	56.3	20.44	289.109	fruiting	2015-06-29
133	2	MARA	unfenced		14.88	243.934		2015-06-29
134	1	MARA	unfenced	75	29.979	188.429	fruiting	2015-06-29
135	1	MARA	unfenced	86.2	20.576	205.966	fruiting	2015-06-29
136	1	MARA	unfenced	61.4	22.86	252.876	non-flowering	2015-06-29
137	1	MARA	unfenced	70.3	22.104	212.948	fruiting	2015-06-29
137	2	MARA	unfenced		25.345	221.547		2015-06-29
138	1	MARA	unfenced	76.4	25.255	180.651	fruiting	2015-06-29
138	2	MARA	unfenced		32.746	185.11		2015-06-29
139	1	MARA	unfenced	42.4	11.664	232.351	non-flowering	2015-06-29
139	2	MARA	unfenced		9.828	191.579		2015-06-29
140	1	MARA	unfenced	71.1	24.167	219.9	fruiting	2015-06-29
141	1	MARA	unfenced	54.2	18.352	256.671	non-flowering	2015-06-29
142	1	MARA	unfenced	60.5	22.536	199.434	fruiting	2015-06-29
142	2	MARA	unfenced		15.857	173.301		2015-06-29
143	1	MARA	unfenced	55.8	18.262	207.995	non-flowering	2015-06-29
144	1	MARA	unfenced	59	28.203	206.012	fruiting	2015-06-29
145	1	MARA	unfenced	62	16.441	232.218	fruiting	2015-06-29
145	2	MARA	unfenced		14.434	210.102		2015-06-29
146	1	MARA	unfenced	41.8	15.944	228.424	non-flowering	2015-06-29
146	2	MARA	unfenced		16.905	210.523		2015-06-29
147	1	MARA	unfenced	58.1	20.951	209.72	fruiting	2015-06-29
147	2	MARA	unfenced		14.305	235.667		2015-06-29
148	1	MARA	unfenced	49	10.993	247.59	non-flowering	2015-06-29
149	1	MARA	unfenced	50.1	15.304	177.335	non-flowering	2015-06-29
149	2	MARA	unfenced		16.204	210.442		2015-06-29
149	3	MARA	unfenced		10.045	218.37		2015-06-29
150	1	MARA	unfenced	51.6	17.952	204.465	fruiting	2015-06-29
150	2	MARA	unfenced		21.725	162.734		2015-06-29
944	1	TRGR	fenced		5.32	394.074		2016-06-09
944	2	TRGR	fenced		5.32	422.222		2016-06-09
944	3	TRGR	fenced		5.32	422.222		2016-06-09
944	4	TRGR	fenced		5.32	406.107		2016-06-09
1198	1	TRGR	fenced		5.32	298.876		2016-06-09
1198	2	TRGR	fenced		5.32	304		2016-06-09
1198	3	TRGR	fenced		5.32	343.226		2016-06-09
1198	4	TRGR	fenced		5.32	326.38		2016-06-09
4465	1	TRGR	fenced		5.32	447.059		2016-06-09
4465	2	TRGR	fenced		5.32	429.032		2016-06-09
4465	3	TRGR	fenced		5.32	350		2016-06-09
4465	4	TRGR	fenced		5.32	450.847		2016-06-09
4465	5	TRGR	fenced		5.32	406.107		2016-06-09
3441	1	TRGR	fenced		5.32	565.957		2016-06-09
3441	2	TRGR	fenced		5.32	497.196		2016-06-09
3441	3	TRGR	fenced		5.32	554.167		2016-06-09
608	1	TRGR	fenced		5.32	320.482		2016-06-09
608	2	TRGR	fenced		5.32	418.898		2016-06-09
608	3	TRGR	fenced		5.32	422.222		2016-06-09
608	4	TRGR	fenced		5.32	415.625		2016-06-09
4564	1	TRGR	unfenced		5.32	429.032		2016-06-09
4564	2	TRGR	unfenced		5.32	394.074		2016-06-09
4564	3	TRGR	unfenced		5.32	377.305		2016-06-09
4564	4	TRGR	unfenced		5.32	388.321		2016-06-09
1811	1	TRGR	unfenced		5.32	462.609		2016-06-09
1811	2	TRGR	unfenced		5.32	425.6		2016-06-09
1811	3	TRGR	unfenced		5.32	432.52		2016-06-09
1811	4	TRGR	unfenced		5.32	391.176		2016-06-09
1811	5	TRGR	unfenced		5.32	432.52		2016-06-09
3884	1	TRGR	unfenced		5.32	374.648		2016-06-09
3884	2	TRGR	unfenced		5.32	462.609		2016-06-09
3884	3	TRGR	unfenced		5.32	372.028		2016-06-09
3884	4	TRGR	unfenced		5.32	397.015		2016-06-09
3884	5	TRGR	unfenced		5.32	422.222		2016-06-09
3884	6	TRGR	unfenced		5.32	415.625		2016-06-09
3884	7	TRGR	unfenced		5.32	439.669		2016-06-09
1778	1	TRGR	unfenced		5.32	412.403		2016-06-09
1778	2	TRGR	unfenced		5.32	397.015		2016-06-09
1778	3	TRGR	unfenced		5.32	412.403		2016-06-09
1778	4	TRGR	unfenced		5.32	397.015		2016-06-09
2593	1	TRGR	unfenced		5.32	439.669		2016-06-09
2593	2	TRGR	unfenced		5.32	560		2016-06-09
2593	3	TRGR	unfenced		5.32	479.279		2016-06-09
2593	4	TRGR	unfenced		5.32	479.279		2016-06-09
3884	1	TRGR	unfenced		5.32	403.03		2016-06-22
3884	2	TRGR	unfenced		5.32	403.03		2016-06-22
3884	3	TRGR	unfenced		5.32	374.648		2016-06-22
3884	4	TRGR	unfenced		5.32	432.52		2016-06-22
1778	1	TRGR	unfenced		5.32	432.52		2016-06-22
1778	2	TRGR	unfenced		5.32	330.435		2016-06-22
1778	3	TRGR	unfenced		5.32	447.059		2016-06-22
1778	4	TRGR	unfenced		5.32	462.609		2016-06-22
4465	1	TRGR	fenced		5.32	418.898		2016-06-22
4465	2	TRGR	fenced		5.32	412.403		2016-06-22
4465	3	TRGR	fenced		5.32	380		2016-06-22
4465	4	TRGR	fenced		5.32	406.107		2016-06-22
4465	5	TRGR	fenced		5.32	309.302		2016-06-22
4465	6	TRGR	fenced		5.32	409.231		2016-06-22
1198_B	1	TRGR	fenced		5.32	412.403		2016-06-22
1198_B	2	TRGR	fenced		5.32	374.648		2016-06-22
1198_B	3	TRGR	fenced		5.32	394.074		2016-06-22
4564	1	TRGR	unfenced		5.32	479.279		2016-06-22
4564	2	TRGR	unfenced		5.32	458.621		2016-06-22
4564	3	TRGR	unfenced		5.32	418.898		2016-06-22
4564	4	TRGR	unfenced		5.32	470.796		2016-06-22
2593	1	TRGR	unfenced		5.32	357.047		2016-06-22
2593	2	TRGR	unfenced		5.32	418.898		2016-06-22
2593	3	TRGR	unfenced		5.32	302.273		2016-06-22
2593	4	TRGR	unfenced		5.32	400		2016-06-22
1198_A	1	TRGR	fenced		5.32	343.226		2016-06-22
1198_A	2	TRGR	fenced		5.32	350		2016-06-22
1198_A	3	TRGR	fenced		5.32	343.226		2016-06-22
1198_A	4	TRGR	fenced		5.32	309.302		2016-06-22
1198_A	5	TRGR	fenced		5.32	275.648		2016-06-22
3441	1	TRGR	fenced		5.32	479.279		2016-06-22
3441	2	TRGR	fenced		5.32	506.667		2016-06-22
3441	3	TRGR	fenced		5.32	497.196		2016-06-22
3441	4	TRGR	fenced		5.32	492.593		2016-06-22
1811	1	TRGR	unfenced		5.32	406.107		2016-06-22
1811	2	TRGR	unfenced		5.32	359.459		2016-06-22
1811	3	TRGR	unfenced		5.32	412.403		2016-06-22
1811	4	TRGR	unfenced		5.32	409.231		2016-06-22
608	1	TRGR	fenced		5.32	382.734		2016-06-22
608	2	TRGR	fenced		5.32	377.305		2016-06-22
608	3	TRGR	fenced		5.32	372.028		2016-06-22
608	4	TRGR	fenced		5.32	322.424		2016-06-22

## Sheet: Metadata
Metadata for Supporting Information: Tables S1-S3
Heberling JM, Brouwer NL, Kalisz S. 2017. Effects of deer on the photosynthetic performance of invasive and native forest herbs. AoB PLANTS.
Table S1. Light Response Curve Summary
Variable	Description	units
ID.unique	unique label for each individual	-
Fencing	fenced (deer exclusion) or unfenced (deer access)	-
Species	ALPE (Alliaria petiolata), MARA (Maianthemum racemosum), or TRGR (Trillium grandifolium)	-
Stage	life stage: adult or rosette	-
Asat	light saturated net photosynthetic rate (individual-level empirical mean)	µmol CO2 m-2 s-1
Amax.lrcfitted	area-based maximum gross photosynthetic rate (fitted from light response curve)	µmol CO2 m-2 s-1
Amax.lrcfitted.se	standard error of area-based maximum gross photosynthetic rate (fitted from light response curve)	µmol CO2 m-2 s-1
AQY	apparent quantum yield (𝜙) -fitted from light response curves	µmol CO2 µmol-1 photons
AQY.se	standard error of apparent quantum yield (𝜙) -fitted from light response curves	µmol CO2 µmol-1 photons
Rd.lrcfitted	area-based dark respiration rate (fitted from light response curve)	µmol CO2 m-2 s-1
Rd.lrcfitted.se	standard error of area-based dark respiration rate (fitted from light response curve)	µmol CO2 m-2 s-1
theta	convexity parameter (fitted from light response curve)	dimensionless
theta.se	standard error of convexity parameter (fitted from light response curve)	dimensionless
LCPT	light compensation point; derived from x-intercept of fitted light response curves	µmol photons m-2 s-1
LSP	light saturation point; derived from fitted light response curves where 90% asymptote reached	µmol photons m-2 s-1
Month	month of measurment	-
Year	year of measurment (2014, 2015, or 2016)	-
DOY	day of year	-
Table S2. A/Ci Curve Summary
Variable	Description	units
unique.ID	unique label for each individual	-
Fencing	fenced (deer exclusion) or unfenced (deer access)	-
Species	ALPE (Alliaria petiolata), MARA (Maianthemum racemosum), or TRGR (Trillium grandifolium)	-
Stage	Life stage: adult or rosette	-
Vcmax	maximum carboxylation rate of RuBisCO (fitted from A/Ci curves)	µmol CO2 m-2 s-1
Vcmax.se	standard error of maximum carboxylation rate (fitted from A/Ci curve)	µmol CO2 m-2 s-1
J	RuBP regeneration capacity mediated by maximum electron transport rate (fitted from A/Ci curves)	µmol e- m-2 s-1
J.se	standard error of electron transport rate (fitted from A/Ci curve)	µmol e- m-2 s-1
Rday	day respiration rate in light (fitted from A/Ci curves)	µmol CO2 m-2 s-1
Rday.se	standard error of day respiration rate in light (fitted from A/Ci curve)	µmol CO2 m-2 s-1
TPU	triose phosphate utilization rate (estimated from A/Ci curve)	µmol CO2 m-2 s-1
A.400	net photosynthetic rate at PPFD of 400 µmol photons m-2 s-1 (empirical)	µmol CO2 m-2 s-1
Cond.400	mean stomatal conductance to water at 800 PPFD, external CO2	mol H2O m-2 s-1
Cond.max	maximum stomatal conductance to water during A/Ci curve measurement	mol H2O m-2 s-1
A.sat.ACI	light and CO2 saturated net photosynthetic rate (individual-level empirical mean)	µmol CO2 m-2 s-1
Ci.400	intercellular CO2 partial pressure at 400 ppm external CO2, 800 PPFD	Pa
Tr.400	transpiration rate at 400 ppm external CO2, 800 PPFD	mmol H2O m-2 s-1
DOY	day of year	-
Table S3. SLA data
Variable	Description	units
Plant.ID	unique label for each individual	-
leaf.no	leaf number	-
Species	ALPE (Alliaria petiolata), MARA (Maianthemum racemosum), or TRGR (Trillium grandifolium)	-
Fencing	fenced (deer exclusion) or unfenced (deer access)	-
Height.cm	plant height (adult only)	cm
Leaf.Area.cm2	leaf area	cm2
SLA	specific leaf area	cm2 g-1
Comments	life stage/flowering status	-
Date	collection date	-
